# Supplementary material for: Genome assembly and genomic architecture of a prominent cold‐resistant rapeseed germplasm
Source: IMetaOmics. 2024 Sep 28;1(2):e32. doi: 10.1002/imo2.32 (PMC12806486; doi:10.1002/imo2.32)
Supplement: Supplementary file 2 — Table S1: Distribution of predicted centromeres in the NTS57 reference genome. Table S2: Summary of genome assembly and annotation of NTS57 and other public rapeseed genomes. Table S3: Comparison of gene number between different rapeseed accessions. Table S4: Summary of noncoding RNAs in the NTS57 genome. Table S5: Summary of repetitive elements in the NTS57 genome. Table S6: Summary of differentially expressed genes in the NTS57 after 12 h of cold exposure. Table S7: Summary of differentially expressed genes in the NTS57 after 24 h of cold exposure. Table S8: Summary of differentially expressed genes in the NF after 12 h of cold exposure. Table S9: Summary of differentially expressed genes in the NF after 24 h of cold exposure. [file IMO2-1-e32-s001.xlsx]

## Sheet: S1
Table S1. Distribution of predicted centromeres in the NTS57 reference genome.
Chromosome	Start (bp)	End (bp)	Size (Mb)	Centre (Mb)	Chromosome length (Mb)
A01	16437919	23850994	7.41308	20.1445	45.53
A02	19540315	24458324	4.91801	21.9993	40.8738
A03	28321298	30601388	2.28009	29.4613	38.9835
A04	11243621	16301540	5.05792	13.7726	32.5666
A05	13596475	20812147	7.21567	17.2043	46.1379
A06	24652697	46673563	22.0209	35.6631	61.0554
A07	5404407	7784359	2.37995	6.59438	34.5795
A08	10192251	13457270	3.26502	11.8248	29.8273
A09	22188455	48591594	26.4031	35.39	74.0017
A10	5859509	12101832	6.24232	8.98067	26.5274
C01	33081924	35518486	2.43656	34.3002	55.3043
C02	40889678	46761240	5.87156	43.8255	64.4403
C03	45388785	47388141	1.99936	46.3885	77.7747
C04	25951724	27680106	1.72838	26.8159	72.7772
C05	32835671	35566658	2.73099	34.2012	58.6418
C06	13834905	17065935	3.23103	15.4504	53.1808
C07	13891192	15562856	1.67166	14.727	61.896
C08	11664731	13760692	2.09596	12.7127	53.6671
C09	31928676	35235168	3.30649	33.5819	67.6995

## Sheet: S2
Table S2. Summary of genome assembly and annotation of NTS57 and other public rapeseed genomes.
Accessions	Assembly size (MB)	Anchored percentage (%)	Contig N50 (Mb)	No. of predicted genes	Repeats (%)	BUSCO (%)	No. of gaps	Reference
Darmor-bzh (v10)	924	93.84	11.48	108190	53.86	98.6	268	Rousseau-Gueutin et al.
Westar	1007	93.54	3.13	97514	55.78	98	2164	Song et al.
No2127	1011	92.18	2.7	95385	56.86	98	2073	Song et al.
Zheyou7	1015	91.03	2.1	96209	56.39	98.3	3027	Song et al.
Gangan	1033	90.41	2.71	96843	56.58	98.3	1976	Song et al.
Shengli	1001	91.98	2.82	94586	56.29	98.1	2241	Song et al.
Tapidor	1014	91.91	2.85	96117	56.59	98	1871	Song et al.
Quinta	1003	93.02	2.8	95492	56.29	98.3	2132	Song et al.
ZS11	1010	95.33	2.7	100919	55.62	98.1	5460	Song et al.
ZS11	921	93.1	1.64	106059	61.83	98.3	361	Chen et al.
NTS57	1062	93.6	21.81	101438	55.6	99.75	66	This study

## Sheet: S3
Table S3. Comparison of gene number between different rapeseed accessions.
Accession	No. genes in A-subgenome	No. genes in C-subgenome	Reference
Darmor-bzh	42320	48847	Chalhoub et al.
Darmor-bzh (v10)	44452	56055	Rousseau-Gueutin et al.
Westar	43246	50845	Song et al.
No2127	44250	52896	Song et al.
Zheyou7	45545	52183	Song et al.
Gangan	45663	53434	Song et al.
Shengli	44800	51067	Song et al.
Tapidor	44160	53200	Song et al.
Quinta	41979	50752	Song et al.
ZS11	47323	55890	Song et al.
ZS11	43996	60674	Chen et al.
NTS57	44411	52511	This study

## Sheet: S4
Table S4. Summary of non-coding RNAs in the NTS57 genome.
Class		Number	Average_length(bp)	Total_length(bp)	Percentage(%)
regulatory		20	56.8	1136	0.0001
tRNA	total	11306	83.77	947148	0.0891
rRNA	total	20772	1421.11	29519222	2.7776
	18S	4778	1795.35	8578184	0.8072
	28S	4817	4059.39	19554087	1.8399
	5S	11041	116.84	1289997	0.1214
	5.8S	102	155.74	15885	0.0015
ncRNA	total	4454	117.49	523315	0.0492
	other	331	196.56	65061	0.0061
	snRNA	3408	106.26	362137	0.0341
	miRNA	364	125.23	45582	0.0043
	spliceosomal	351	143.97	50535	0.0048

## Sheet: S5
Table S5. Summary of repetitive elements in the NTS57 genome.
Class			Number	Total length	Percentage(%)
Class I			544114	296071535	27.86
	LTR		400301	229976404	21.64
		Unknown	156385	58078657	5.46
		Gypsy	130002	91615774	8.62
		Ale	2493	3276605	0.31
		Copia	81919	54069514	5.09
		Ivana	8406	9404234	0.88
		Bianca	15045	10533711	0.99
		Other	6051	2997909	0.28
	LINE		133330	53542432	5.04
		L1	56493	34650517	3.26
		Unknown	74728	18651269	1.75
		Other	2109	240646	0.02
	SINE		10483	12552699	1.18
		Unknown	10396	12541349	1.18
		Other	87	11350	0
Class II	Total		519338	174505692	16.42
	DNA	total	490882	165304655	15.55
		Unknown	262332	80451783	7.57
		CMC-EnSpm	52668	35254411	3.32
		hAT-Tag1	16203	3051040	0.29
		MULE-MuDR	40037	10376638	0.98
		PIF-Harbinger	21261	7619993	0.72
		MuLE-MuDR	12142	5308973	0.5
		TcMar-Stowaway	15803	3182160	0.3
		hAT-Ac	51459	15513034	1.46
		Other	18977	4546623	0.43
	RC	total	26219	8708706	0.82
		Helitron	25797	8655686	0.81
		Other	422	53020	0
	MITE		2237	492331	0.05
		Other	2237	492331	0.05
Total	TEs		1063452	470577227	44.28
Tandem Repeats			213337	19601278	1.84
	tandem_repeat		109213	18353709	1.73
	SSR		104124	1247569	0.12
Unknown			86887	26208081	2.47
Simple repeats			9835	4290297	0.4
Low complexity			170	19206	0
Other			19523	70152963	6.6
Total Repeats			1393204	590849052	55.6

## Sheet: S6
Table S6. Summary of differentially expressed genes in the NTS57 after 12 hours of cold exposure.
Gene ID #	logFC	logCPM	PValue	FDR	change	length	KOG_ID	KOG_Evalue	KOG_Score	KOG_Annotation	GO.BiologicalProcess	GO.CellularComponent	GO.MolecularFunction	KEGG_Ortholog	NR_Protein	NR_Evalue	NR_Score	NR_Annotation	Swissprot_Protein	Swissprot_Evalue	Swissprot_Score	Swissprot_Annotation	References (doi access)
C08G051370.1	12.5436	2.63384	3.6e-259	9.27e-258	UP	154	KOG0441	1.06e-97	279	Inorganic ion transport and metabolism	GO:0006801(superoxide metabolic process)	-	GO:0046872(metal ion binding)	K04565 SOD1; superoxide dismutase, Cu-Zn family [EC:1.15.1.1]	XP_013604816.1	3.1e-81	306.2	XP_013604816.1 PREDICTED: superoxide dismutase [Cu-Zn] [Brassica oleracea var. oleracea]	P09678|SODC_BRAOC	1.13e-101	291	Superoxide dismutase [Cu-Zn] OS=Brassica oleracea var. capitata OX=3716 GN=SODCC PE=1 SV=2	10.1007/s10535-012-0143-x
A07G000890.1	12.0473	2.70029	1.41e-245	3.45e-244	UP	312	KOG1573	2.24e-175	489	General function prediction only	GO:0019310(inositol catabolic process)	GO:0005737(cytoplasm)	GO:0005506(iron ion binding),GO:0050113(inositol oxygenase activity)	K00469 MIOX; inositol oxygenase [EC:1.13.99.1]	XP_009102135.1	3.4e-188	662.5	XP_009102135.1 PREDICTED: inositol oxygenase 2 [Brassica rapa]	O82200|MIOX2_ARATH	0	596	Inositol oxygenase 2 OS=Arabidopsis thaliana OX=3702 GN=MIOX2 PE=2 SV=2
C02G014770.1	12.0386	2.58332	1.08e-193	2.21e-192	UP	559	-	-	-	-	GO:0010048(vernalization response),GO:0040029(regulation of gene expression, epigenetic)	-	-	-	AFP73629.1	0	1113.2	AFP73629.1 vin3-like protein [Brassica oleracea var. capitata]	Q9FIE3|VIN3_ARATH	0	551	Protein VERNALIZATION INSENSITIVE 3 OS=Arabidopsis thaliana OX=3702 GN=VIN3 PE=1 SV=2	10.1093/plcell/koab304
A09G064560.1	12.0337	3.03383	1.72e-213	3.76e-212	UP	528	-	-	-	-	GO:0005975(carbohydrate metabolic process)	-	GO:0004650(polygalacturonase activity)	-	XP_013716186.1	5.3e-282	974.9	XP_013716186.1 polygalacturonase At1g48100-like [Brassica napus]	Q949Z1|PGLR4_ARATH	8.71e-120	363	Polygalacturonase At1g48100 OS=Arabidopsis thaliana OX=3702 GN=At1g48100 PE=2 SV=1
C02G013050.1	12.0333	2.11478	4.89e-188	9.8e-187	UP	160	KOG1721	2.82e-91	263	General function prediction only	-	-	-	-	XP_013651461.1	1.8e-60	237.3	XP_013651461.1 zinc finger protein ZAT12-like [Brassica napus]	Q42410|ZAT12_ARATH	1.19e-90	263	Zinc finger protein ZAT12 OS=Arabidopsis thaliana OX=3702 GN=ZAT12 PE=2 SV=1	10.1186/s12864-023-09176-w
A07G034200.1	12.0009	3.13241	2.6e-211	5.64e-210	UP	166	-	-	-	-	-	-	GO:0005515(protein binding)	-	CDY66304.1	2.5e-73	280	CDY66304.1 BnaA07g38840D [Brassica napus]	-	-	-	-
A06G020270.1	11.983	2.89077	6.23e-241	1.5e-239	UP	309	-	-	-	-	GO:0006355(regulation of transcription, DNA-templated)	-	GO:0003700(DNA-binding transcription factor activity),GO:0003677(DNA binding)	-	XP_009149967.1	3.3e-127	459.9	XP_009149967.1 PREDICTED: transcription factor LUX-like [Brassica rapa]	Q9SNB4|PCL1_ARATH	0	505	Transcription factor LUX OS=Arabidopsis thaliana OX=3702 GN=LUX PE=1 SV=1	10.1016/j.cub.2014.05.029
C04G059790.1	11.8852	4.45563	0	0	UP	290	KOG0118	8.26e-142	402	General function prediction only	-	-	GO:0003676(nucleic acid binding),GO:0003723(RNA binding)	-	XP_013637236.1	1.5e-121	441	XP_013637236.1 PREDICTED: RNA-binding protein CP29B, chloroplastic-like [Brassica oleracea var. oleracea]	Q9ZUU4|CP29B_ARATH	3.5e-141	402	RNA-binding protein CP29B, chloroplastic OS=Arabidopsis thaliana OX=3702 GN=CP29B PE=1 SV=1	10.1105/tpc.112.103002
A03G044600.1	11.8803	2.44283	8.3e-182	1.62e-180	UP	207	-	-	-	-	GO:0009409(response to cold),GO:0042752(regulation of circadian rhythm)	-	-	-	XP_013741668.1	1.1e-105	387.9	XP_013741668.1 uncharacterized protein BNAA03G50790D [Brassica napus]	-	-	-	-
A06G043270.1	11.6983	1.77254	2.06e-111	2.79e-110	UP	589	KOG1289	0	667	Amino acid transport and metabolism	GO:0055085(transmembrane transport)	GO:0016020(membrane)	GO:0022857(transmembrane transporter activity)	-	VDC68736.1	0	1139.4	VDC68736.1 unnamed protein product [Brassica rapa]	Q9ZU50|BAT1_ARATH	0	686	Amino-acid permease BAT1 OS=Arabidopsis thaliana OX=3702 GN=BAT1 PE=2 SV=2
C05G042000.1	11.6778	2.19332	1.06e-159	1.86e-158	UP	349	-	-	-	-	GO:0099402(plant organ development)	-	GO:0003700(DNA-binding transcription factor activity),GO:0003677(DNA binding)	-	XP_013584233.1	1.4e-185	654.1	XP_013584233.1 PREDICTED: WUSCHEL-related homeobox 1 isoform X1 [Brassica oleracea var. oleracea]	Q6X7K0|WOX1_ARATH	0	532	WUSCHEL-related homeobox 1 OS=Arabidopsis thaliana OX=3702 GN=WOX1 PE=2 SV=2
C08G048350.1	11.607	1.68135	4.9e-145	8.03e-144	UP	204	-	-	-	-	-	-	-	-	XP_022564204.1	3.9e-108	396	XP_022564204.1 uncharacterized protein BNAC08G40450D [Brassica napus]	-	-	-	-
C09G057380.1	11.4702	1.95547	2.06e-150	3.47e-149	UP	361	KOG0143	0	611	Secondary metabolites biosynthesis, transport and catabolism; General function prediction only	-	-	-	-	XP_013609848.1	2.7e-213	746.1	XP_013609848.1 PREDICTED: protein SRG1 [Brassica oleracea var. oleracea]	Q7XR84|FL3H3_ORYSJ	2.41e-96	292	Flavanone 3-dioxygenase 3 OS=Oryza sativa subsp. japonica OX=39947 GN=F3H-3 PE=1 SV=1	10.1021/acs.jafc.1c06915
C01G004880.1	11.4676	1.95072	7.13e-133	1.1e-131	UP	193	-	-	-	-	GO:0009409(response to cold),GO:0042752(regulation of circadian rhythm)	-	-	-	XP_013735215.1	2.6e-101	373.2	XP_013735215.1 uncharacterized protein LOC106438562 [Brassica napus]	-	-	-	-
C04G064120.1	11.4317	1.50618	2.82e-124	4.15e-123	UP	211	KOG0027	6.69e-106	303	Signal transduction mechanisms	-	-	GO:0005509(calcium ion binding)	K13448 CML; calcium-binding protein CML	XP_013631723.1	1.1e-100	371.3	XP_013631723.1 PREDICTED: calmodulin-like protein 5 [Brassica oleracea var. oleracea]	O22845|CML5_ARATH	4.94e-128	362	Calmodulin-like protein 5 OS=Arabidopsis thaliana OX=3702 GN=CML5 PE=2 SV=2	10.1016/j.plaphy.2023.107646
C09G019240.1	11.3208	1.98386	1.89e-137	2.96e-136	UP	203	-	-	-	-	GO:0009409(response to cold),GO:0042752(regulation of circadian rhythm)	-	-	-	XP_013700736.1	1.2e-112	411	XP_013700736.1 uncharacterized protein LOC106404570 isoform X1 [Brassica napus]	-	-	-	-
C08G003180.1	11.2467	1.32225	1.42e-98	1.76e-97	UP	243	KOG1754	6.14e-34	120	Translation, ribosomal structure and biogenesis	GO:0006412(translation)	GO:0005840(ribosome)	GO:0003735(structural constituent of ribosome)	K02957 RP-S15Ae, RPS15A; small subunit ribosomal protein S15Ae	ADN96003.1	3.2e-24	117.5	ADN96003.1 40S ribosomal protein [Triticum aestivum]	P42798|R15A1_ARATH	2.6e-33	120	40S ribosomal protein S15a-1 OS=Arabidopsis thaliana OX=3702 GN=RPS15AA PE=2 SV=2	10.1016/j.plantsci.2005.04.001
A05G027100.1	11.1898	4.57719	0	0	UP	414	KOG2132	0	778	Chromatin structure and dynamics; Signal transduction mechanisms	-	-	-	K24444 JMJ30; [histone H3]-dimethyl/trimethyl-L-lysine36 demethylase [EC:1.14.11.27 1.14.11.-]	CDY19602.1	4e-245	852	CDY19602.1 BnaA05g20100D [Brassica napus]	Q8RWR1|JMJ30_ARATH	0	770	Lysine-specific demethylase JMJ30 OS=Arabidopsis thaliana OX=3702 GN=JMJ30 PE=1 SV=1	doi.org/10.3389/fpls.2022.837831
C04G066290.1	11.1882	1.27318	2.36e-105	3.08e-104	UP	475	KOG1601	0	605	Transcription	GO:0000160(phosphorelay signal transduction system),GO:0009736(cytokinin-activated signaling pathway)	-	GO:0005515(protein binding)	K12128 PRR9; pseudo-response regulator 9	XP_013688181.1	2.9e-239	832.8	XP_013688181.1 two-component response regulator-like APRR9 isoform X1 [Brassica napus]	Q8L500|APRR9_ARATH	0	670	Two-component response regulator-like APRR9 OS=Arabidopsis thaliana OX=3702 GN=APRR9 PE=1 SV=2	10.1105/tpc.105.035568
C05G016200.1	11.1008	3.66204	0	0	UP	381	-	-	-	-	-	-	-	-	XP_013586304.1	1.3e-197	694.1	XP_013586304.1 PREDICTED: uncharacterized protein LOC106295075 [Brassica oleracea var. oleracea]	-	-	-	-
A03G033450.1	11.0157	1.73211	8.53e-112	1.16e-110	UP	367	KOG1542	0	625	Posttranslational modification, protein turnover, chaperones	GO:0006508(proteolysis)	-	GO:0008234(cysteine-type peptidase activity)	K01373 CTSF; cathepsin F [EC:3.4.22.41]	XP_013737381.1	5.4e-209	731.9	XP_013737381.1 probable cysteine protease RD19C [Brassica napus]	Q9SUL1|RD19C_ARATH	0	625	Probable cysteine protease RD19C OS=Arabidopsis thaliana OX=3702 GN=RD19C PE=2 SV=1
C05G008770.1	10.9025	7.96266	0	0	UP	297	-	-	-	-	-	-	-	-	CDY69880.1	3.2e-159	566.2	CDY69880.1 BnaCnng65750D [Brassica napus]	-	-	-	-
C07G054770.1	10.9015	3.9015	0	0	UP	236	-	-	-	-	GO:0009409(response to cold),GO:0042752(regulation of circadian rhythm)	-	-	-	XP_013596513.1	5e-123	445.7	XP_013596513.1 PREDICTED: uncharacterized protein LOC106304664 [Brassica oleracea var. oleracea]	-	-	-	-
C04G063650.1	10.8741	0.941911	1.05e-83	1.17e-82	UP	256	KOG2332	1.19e-156	437	Inorganic ion transport and metabolism	GO:0006826(iron ion transport),GO:0006879(cellular iron ion homeostasis)	-	GO:0008199(ferric iron binding)	K00522 FTH1; ferritin heavy chain [EC:1.16.3.2]	XP_013687876.1	2.1e-135	486.9	XP_013687876.1 ferritin-4, chloroplastic [Brassica napus]	Q9S756|FRI4_ARATH	5.07e-156	437	Ferritin-4, chloroplastic OS=Arabidopsis thaliana OX=3702 GN=FER4 PE=2 SV=1
C04G065740.1	10.8103	0.884766	1.11e-87	1.27e-86	UP	195	-	-	-	-	-	-	-	-	XP_018479124.1	3.9e-41	173.3	XP_018479124.1 PREDICTED: remorin-like [Raphanus sativus]	O80837|REMO_ARATH	2.42e-102	295	Remorin OS=Arabidopsis thaliana OX=3702 GN=DBP PE=1 SV=1
A01G004210.1	10.7855	1.12617	6.47e-76	6.74e-75	UP	130	KOG0583	2.84e-49	164	Signal transduction mechanisms	GO:0006468(protein phosphorylation)	-	GO:0004672(protein kinase activity),GO:0005524(ATP binding)	-	CDY26293.1	4e-58	229.2	CDY26293.1 BnaA09g26440D [Brassica napus]	Q9STV4|CIPK8_ARATH	1.2e-48	164	CBL-interacting serine/threonine-protein kinase 8 OS=Arabidopsis thaliana OX=3702 GN=CIPK8 PE=1 SV=1
C04G066530.1	10.763	0.849415	5.77e-76	6.02e-75	UP	952	KOG2100	0	1764	Posttranslational modification, protein turnover, chaperones	GO:0006508(proteolysis)	-	GO:0008236(serine-type peptidase activity)	-	XP_013636232.1	0	1865.1	XP_013636232.1 PREDICTED: probable glutamyl endopeptidase, chloroplastic isoform X1 [Brassica oleracea var. oleracea]	Q8VZF3|CGEP_ARATH	0	1803	Probable glutamyl endopeptidase, chloroplastic OS=Arabidopsis thaliana OX=3702 GN=GEP PE=2 SV=2
C04G047660.1	10.6926	0.763154	1.63e-71	1.62e-70	UP	575	KOG0619	0	559	General function prediction only	-	-	GO:0005515(protein binding)	-	XP_018479761.1	4.3e-96	357.5	XP_018479761.1 PREDICTED: receptor-like protein 12 [Raphanus sativus]	Q9SRL2|RLP34_ARATH	0	559	Receptor-like protein 34 OS=Arabidopsis thaliana OX=3702 GN=RLP34 PE=2 SV=1
A02G036920.1	10.6503	1.01935	1.79e-61	1.6e-60	UP	385	-	-	-	-	-	-	GO:0016788(hydrolase activity, acting on ester bonds)	-	CDY49758.1	7.9e-227	791.2	CDY49758.1 BnaA02g29130D [Brassica napus]	Q9LII9|GDL54_ARATH	0	648	GDSL esterase/lipase At3g27950 OS=Arabidopsis thaliana OX=3702 GN=At3g27950 PE=2 SV=1
C02G049860.1	10.628	4.28134	0	0	UP	347	-	-	-	-	-	-	GO:0008270(zinc ion binding),GO:0005515(protein binding)	-	RQL88385.1	1.5e-160	570.9	RQL88385.1 hypothetical protein DY000_00014524 [Brassica cretica]	Q9LUA9|COL10_ARATH	0	549	Zinc finger protein CONSTANS-LIKE 10 OS=Arabidopsis thaliana OX=3702 GN=COL10 PE=1 SV=1
A08G003470.1	10.584	0.739982	1.64e-82	1.8e-81	UP	326	KOG4155	0	574	General function prediction only	-	-	GO:0005515(protein binding)	-	VDD02946.1	1.5e-146	524.2	VDD02946.1 unnamed protein product [Brassica rapa]	O48716|JGB_ARATH	1.32e-94	291	Protein JINGUBANG OS=Arabidopsis thaliana OX=3702 GN=JGB PE=1 SV=1
C06G008850.1	10.4952	0.575041	6.08e-63	5.52e-62	UP	331	-	-	-	-	-	-	-	-	XP_022557553.1	3.7e-140	503.1	XP_022557553.1 uncharacterized protein LOC111205678 [Brassica napus]	Q9XEC1|Y4443_ARATH	1.19e-18	88.6	Probable transposase-like protein At4g04430 OS=Arabidopsis thaliana OX=3702 GN=At4g04430 PE=3 SV=1
C04G059820.1	10.4643	0.536027	1.39e-72	1.39e-71	UP	207	KOG3291	1.87e-151	419	Translation, ribosomal structure and biogenesis	GO:0006412(translation)	GO:0015935(small ribosomal subunit)	GO:0003735(structural constituent of ribosome)	K02989 RP-S5e, RPS5; small subunit ribosomal protein S5e	XP_013633770.1	1e-108	397.9	XP_013633770.1 PREDICTED: 40S ribosomal protein S5-1 [Brassica oleracea var. oleracea]	Q9ZUT9|RS51_ARATH	7.93e-151	419	40S ribosomal protein S5-1 OS=Arabidopsis thaliana OX=3702 GN=RPS5A PE=1 SV=1
A03G044250.1	10.3819	1.79418	1.12e-90	1.31e-89	UP	97	-	-	-	-	-	-	-	-	XP_013670167.1	9.7e-49	197.6	XP_013670167.1 uncharacterized protein LOC106374760 [Brassica napus]	-	-	-	-
C04G060800.1	10.3723	0.456769	2.11e-54	1.73e-53	UP	117	-	-	-	-	GO:0006869(lipid transport)	-	GO:0008289(lipid binding)	-	Q42642.1	2.5e-59	233	Q42642.1 RecName: Full=Non-specific lipid-transfer protein B; Short=LTP B; AltName: Full=Wax-associated protein 9B; Flags: Precursor	Q42642|NLTPB_BRAOT	5.91e-78	228	Non-specific lipid-transfer protein B OS=Brassica oleracea var. italica OX=36774 GN=WAX9B PE=3 SV=1
A04G003140.1	10.3687	4.33592	0	0	UP	363	-	-	-	-	GO:0005975(carbohydrate metabolic process)	-	GO:0004553(hydrolase activity, hydrolyzing O-glycosyl compounds)	-	XP_013742178.1	1.8e-209	733.4	XP_013742178.1 glucan endo-1,3-beta-glucosidase [Brassica napus]	P49236|E13B_BRACM	0	674	Glucan endo-1,3-beta-glucosidase OS=Brassica campestris OX=3711 GN=BGL PE=1 SV=1
C05G016190.1	10.299	0.376257	6.92e-59	6e-58	UP	175	-	-	-	-	GO:0009773(photosynthetic electron transport in photosystem I)	GO:0009535(chloroplast thylakoid membrane),GO:0010598(NAD(P)H dehydrogenase complex (plastoquinone))	-	-	XP_013586305.1	4.5e-97	359	XP_013586305.1 PREDICTED: photosynthetic NDH subunit of subcomplex B 4, chloroplastic isoform X1 [Brassica oleracea var. oleracea]	Q8RXS1|PNSB4_ARATH	4.78e-121	341	Photosynthetic NDH subunit of subcomplex B 4, chloroplastic OS=Arabidopsis thaliana OX=3702 GN=PNSB4 PE=2 SV=1
A03G012600.1	10.2367	0.430014	2.74e-61	2.45e-60	UP	407	KOG0513	0	739	Lipid transport and metabolism	GO:0006629(lipid metabolic process)	-	-	-	VDC80726.1	3.9e-232	808.9	VDC80726.1 unnamed protein product [Brassica rapa]	O48723|PLP2_ARATH	0	739	Patatin-like protein 2 OS=Arabidopsis thaliana OX=3702 GN=PLP2 PE=1 SV=1
C06G032740.1	10.1737	0.289215	1.02e-53	8.33e-53	UP	499	KOG1282	0	900	Amino acid transport and metabolism; Posttranslational modification, protein turnover, chaperones	GO:0006508(proteolysis)	-	GO:0004185(serine-type carboxypeptidase activity)	K16297 SCPL-II; serine carboxypeptidase-like clade II [EC:3.4.16.-]	XP_013746982.1	5.9e-299	1031.2	XP_013746982.1 serine carboxypeptidase-like 40 [Brassica napus]	Q0WRX3|SCP40_ARATH	0	900	Serine carboxypeptidase-like 40 OS=Arabidopsis thaliana OX=3702 GN=SCPL40 PE=2 SV=2
A01G015780.1	10.145	0.711888	1.47e-50	1.14e-49	UP	135	KOG1725	3.33e-63	190	Intracellular trafficking, secretion, and vesicular transport	-	-	-	K17279 REEP5_6; receptor expression-enhancing protein 5/6	XP_009138695.1	1.1e-71	274.2	XP_009138695.1 PREDICTED: HVA22-like protein d isoform X1 [Brassica rapa]	Q9S760|HA22D_ARATH	3.96e-83	242	HVA22-like protein d OS=Arabidopsis thaliana OX=3702 GN=HVA22D PE=2 SV=1
C04G066150.1	10.1142	0.190476	3.2e-43	2.21e-42	UP	133	KOG0028	2.56e-78	229	Cytoskeleton; Cell cycle control, cell division, chromosome partitioning	-	-	GO:0005509(calcium ion binding)	-	XP_013717107.1	1.2e-68	264.2	XP_013717107.1 calcium-binding protein KIC [Brassica napus]	Q9ZPX9|KIC_ARATH	5.76e-79	232	Calcium-binding protein KIC OS=Arabidopsis thaliana OX=3702 GN=KIC PE=1 SV=2
A03G030840.1	10.1091	5.80914	0	0	UP	575	KOG1601	0	811	Transcription	GO:0000160(phosphorelay signal transduction system),GO:0009736(cytokinin-activated signaling pathway)	-	GO:0005515(protein binding)	K12127 TOC1, APRR1; pseudo-response regulator 1	VDC82604.1	2.4e-304	1049.3	VDC82604.1 unnamed protein product [Brassica rapa]	Q9LKL2|APRR1_ARATH	0	811	Two-component response regulator-like APRR1 OS=Arabidopsis thaliana OX=3702 GN=APRR1 PE=1 SV=1
C02G049870.1	10.0901	0.703266	1.67e-64	1.54e-63	UP	339	-	-	-	-	-	-	-	-	XP_013619729.1	4.4e-181	639	XP_013619729.1 PREDICTED: uncharacterized protein LOC106326249 [Brassica oleracea var. oleracea]	-	-	-	-
A03G034850.1	10.0857	2.4745	2.18e-66	2.05e-65	UP	144	-	-	-	-	-	-	-	-	XP_013705493.1	3.3e-21	106.7	XP_013705493.1 putative glycine-rich cell wall structural protein 1 [Brassica napus]	-	-	-	-
C04G065960.1	10.0102	0.0903832	1.61e-47	1.19e-46	UP	346	-	-	-	-	-	-	-	-	XP_013688244.1	4.6e-194	682.2	XP_013688244.1 protein BPS1, chloroplastic-like [Brassica napus]	Q9LMM6|BPS1_ARATH	1.58e-139	402	Protein BPS1, chloroplastic OS=Arabidopsis thaliana OX=3702 GN=BPS1 PE=2 SV=1
C03G071080.1	10.0101	0.101877	4.56e-50	3.51e-49	UP	869	-	-	-	-	GO:0007165(signal transduction),GO:0006952(defense response)	-	GO:0043531(ADP binding)	-	VDC99692.1	0	1383.6	VDC99692.1 unnamed protein product [Brassica oleracea]	Q9FI14|TAO1_ARATH	0	906	Disease resistance protein TAO1 OS=Arabidopsis thaliana OX=3702 GN=TAO1 PE=4 SV=1
A02G001040.1	10.0085	1.88142	1.77e-70	1.74e-69	UP	348	-	-	-	-	-	-	GO:0016788(hydrolase activity, acting on ester bonds)	-	XP_013720168.1	4.7e-194	682.2	XP_013720168.1 GDSL esterase/lipase At5g03610-like [Brassica napus]	Q9LZS7|GDL71_ARATH	2.35e-178	501	GDSL esterase/lipase At5g03610 OS=Arabidopsis thaliana OX=3702 GN=At5g03610 PE=2 SV=1
A05G036880.1	10.0063	0.327954	1.47e-42	1.01e-41	UP	167	KOG0800	1.17e-77	229	Posttranslational modification, protein turnover, chaperones	-	-	-	-	XP_009146751.1	6.9e-95	351.7	XP_009146751.1 PREDICTED: RING-H2 finger protein ATL66 [Brassica rapa]	Q9SRM0|ATL66_ARATH	4.98e-77	229	RING-H2 finger protein ATL66 OS=Arabidopsis thaliana OX=3702 GN=ATL66 PE=2 SV=1
C07G005070.1	9.98056	3.96616	4.52e-190	9.13e-189	UP	69	-	-	-	-	-	-	-	-	XP_009121096.1	2.4e-33	146	XP_009121096.1 PREDICTED: uncharacterized protein LOC103845934 [Brassica rapa]	O22633|NOI4_ARATH	1.4e-18	74.7	Protein NOI4 OS=Arabidopsis thaliana OX=3702 GN=NOI4 PE=1 SV=1
A03G024380.1	9.89973	0.668701	2.65e-60	2.34e-59	UP	163	-	-	-	-	-	-	-	-	XP_013741042.1	2.7e-88	329.7	XP_013741042.1 universal stress protein PHOS32 [Brassica napus]	Q8L4N1|PHO34_ARATH	3.43e-11	62.8	Universal stress protein PHOS34 OS=Arabidopsis thaliana OX=3702 GN=PHOS34 PE=1 SV=1
C04G066620.1	9.88025	-0.0220142	1.83e-45	1.31e-44	UP	509	KOG1317	0	968	Energy production and conversion	GO:0006106(fumarate metabolic process),GO:0006099(tricarboxylic acid cycle)	GO:0045239(tricarboxylic acid cycle enzyme complex)	GO:0004333(fumarate hydratase activity),GO:0003824(catalytic activity),GO:0016829(lyase activity)	K01679 E4.2.1.2B, fumC, FH; fumarate hydratase, class II [EC:4.2.1.2]	XP_013631265.1	1.2e-291	1006.9	XP_013631265.1 PREDICTED: fumarate hydratase 1, mitochondrial-like [Brassica oleracea var. oleracea]	P93033|FUM1_ARATH	0	968	Fumarate hydratase 1, mitochondrial OS=Arabidopsis thaliana OX=3702 GN=FUM1 PE=1 SV=2
A10G008950.1	9.85976	-0.0475061	1.87e-49	1.43e-48	UP	243	KOG0360	4.23e-48	167	Posttranslational modification, protein turnover, chaperones	-	-	GO:0005524(ATP binding),GO:0140662(ATP-dependent protein folding chaperone)	-	VDD17312.1	1.4e-117	427.6	VDD17312.1 unnamed protein product [Brassica rapa]	P28769|TCPA_ARATH	1.79e-47	167	T-complex protein 1 subunit alpha OS=Arabidopsis thaliana OX=3702 GN=CCT1 PE=1 SV=1
C05G037630.1	9.83666	4.5319	0	0	UP	332	KOG2132	0	597	Chromatin structure and dynamics; Signal transduction mechanisms	-	-	-	K24444 JMJ30; [histone H3]-dimethyl/trimethyl-L-lysine36 demethylase [EC:1.14.11.27 1.14.11.-]	XP_013697930.1	5.2e-195	685.3	XP_013697930.1 lysine-specific demethylase JMJ30 isoform X2 [Brassica napus]	Q8RWR1|JMJ30_ARATH	0	589	Lysine-specific demethylase JMJ30 OS=Arabidopsis thaliana OX=3702 GN=JMJ30 PE=1 SV=1
C08G049620.1	9.78469	0.0473626	4.53e-37	2.79e-36	UP	821	-	-	-	-	-	-	-	K14487 GH3; auxin responsive GH3 gene family	XP_009118248.1	2.8e-258	896.7	XP_009118248.1 PREDICTED: 4-substituted benzoates-glutamate ligase GH3.12-like [Brassica rapa]	Q9LYU4|GH312_ARATH	5.68e-168	501	4-substituted benzoates-glutamate ligase GH3.12 OS=Arabidopsis thaliana OX=3702 GN=GH3.12 PE=1 SV=1
A01G017490.1	9.76609	4.33353	0	0	UP	569	KOG4302	0	892	Cytoskeleton; Cell cycle control, cell division, chromosome partitioning	GO:0000226(microtubule cytoskeleton organization)	-	GO:0008017(microtubule binding)	K16732 PRC1, ASE1, MAP65; Ase1/PRC1/MAP65 family protein	RID78881.1	1.5e-298	1030	RID78881.1 hypothetical protein BRARA_A01663 [Brassica rapa]	Q8LEG3|MA652_ARATH	0	1021	65-kDa microtubule-associated protein 2 OS=Arabidopsis thaliana OX=3702 GN=MAP65-2 PE=1 SV=1
C07G023670.1	9.75721	2.27805	1.53e-70	1.51e-69	UP	246	-	-	-	-	-	-	GO:0046983(protein dimerization activity)	-	XP_013704047.1	5.7e-130	468.8	XP_013704047.1 transcription factor bHLH92 [Brassica napus]	Q9FIX5|BH092_ARATH	3.47e-116	335	Transcription factor bHLH92 OS=Arabidopsis thaliana OX=3702 GN=BHLH92 PE=1 SV=1
A10G025670.1	9.74853	-0.154147	1.83e-45	1.31e-44	UP	249	KOG0841	3.33e-167	464	Posttranslational modification, protein turnover, chaperones	-	-	-	K06630 YWHAE; 14-3-3 protein epsilon	XP_013668141.1	4e-131	472.6	XP_013668141.1 14-3-3-like protein GF14 lambda [Brassica napus]	P48349|14336_ARATH	6.2e-172	476	14-3-3-like protein GF14 lambda OS=Arabidopsis thaliana OX=3702 GN=GRF6 PE=1 SV=1
A05G044040.1	9.73908	-0.164197	6.69e-38	4.19e-37	UP	487	-	-	-	-	-	-	-	-	XP_022575703.1	1.6e-277	959.9	XP_022575703.1 uncharacterized protein BNACNNG40720D [Brassica napus]	-	-	-	-
A02G037520.1	9.71972	-0.174199	2.48e-45	1.77e-44	UP	218	-	-	-	-	-	-	-	-	-	-	-	-	-	-	-	-
C05G048510.1	9.71454	0.585238	2.88e-53	2.32e-52	UP	517	KOG0017	5.63e-38	150	General function prediction only	-	-	GO:0003676(nucleic acid binding),GO:0008270(zinc ion binding)	-	XP_020249526.1	1.6e-211	740.7	XP_020249526.1 uncharacterized protein LOC109826924 [Asparagus officinalis]	Q94HW2|POLR1_ARATH	7.69e-29	125	Retrovirus-related Pol polyprotein from transposon RE1 OS=Arabidopsis thaliana OX=3702 GN=RE1 PE=2 SV=1
C04G061160.1	9.70115	-0.205941	4.5e-48	3.35e-47	UP	357	-	-	-	-	-	-	-	-	CAA57427.1	1.3e-212	743.8	CAA57427.1 SLR3-1 [Brassica oleracea var. viridis]	P07761|SLSG6_BRAOL	2.83e-115	344	S-locus-specific glycoprotein S6 OS=Brassica oleracea OX=3712 GN=SLSG PE=2 SV=2
A02G003010.1	9.69507	0.361443	7.19e-51	5.6e-50	UP	226	-	-	-	-	-	-	-	-	XP_013689120.1	1.6e-73	281.2	XP_013689120.1 protein EXORDIUM-like 4 [Brassica napus]	Q9FY71|EXOL4_ARATH	9.5e-73	225	Protein EXORDIUM-like 4 OS=Arabidopsis thaliana OX=3702 GN=EXL4 PE=2 SV=1
C04G066760.1	9.64789	-0.232992	7.08e-42	4.79e-41	UP	376	KOG1188	0	619	General function prediction only	-	-	GO:0005515(protein binding)	K24758 WDR89; WD repeat-containing protein 89	XP_013688586.1	7.2e-217	758.1	XP_013688586.1 WD repeat-containing protein 89 homolog [Brassica napus]	Q944S2|GTS1_ARATH	0	638	WD repeat-containing protein GTS1 OS=Arabidopsis thaliana OX=3702 GN=GTS1 PE=2 SV=1
C08G026690.1	9.6142	6.46984	0	0	UP	582	KOG0157	0	862	Secondary metabolites biosynthesis, transport and catabolism; Lipid transport and metabolism	-	-	GO:0004497(monooxygenase activity),GO:0005506(iron ion binding),GO:0016705(oxidoreductase activity, acting on paired donors, with incorporation or reduction of molecular oxygen),GO:0020037(heme binding)	K20665 CYP94B; jasmonoyl-L-amino acid 12-hydroxylase [EC:1.14.14.48]	CDY59153.1	3.9e-262	909.1	CDY59153.1 BnaC08g48490D [Brassica napus]	Q9SMP5|C94B3_ARATH	0	862	Cytochrome P450 94B3 OS=Arabidopsis thaliana OX=3702 GN=CYP94B3 PE=1 SV=1
C04G013410.1	9.61017	-0.230165	1.67e-36	1.02e-35	UP	258	KOG3164	9.54e-107	310	General function prediction only	-	GO:0032040(small-subunit processome)	-	K14773 UTP23; U3 small nucleolar RNA-associated protein 23	XP_013631845.1	1.1e-118	431.4	XP_013631845.1 PREDICTED: LOW QUALITY PROTEIN: rRNA-processing protein UTP23 homolog [Brassica oleracea var. oleracea]	Q9BRU9|UTP23_HUMAN	6.13e-16	78.2	rRNA-processing protein UTP23 homolog OS=Homo sapiens OX=9606 GN=UTP23 PE=1 SV=2
C08G048380.1	9.6	-0.295886	9.97e-46	7.18e-45	UP	136	-	-	-	-	-	-	-	-	VDD03658.1	5.6e-18	95.9	VDD03658.1 unnamed protein product, partial [Brassica rapa]	-	-	-	-
A08G018830.1	9.5974	5.20259	0	0	UP	251	-	-	-	-	GO:0006355(regulation of transcription, DNA-templated)	-	GO:0003677(DNA binding),GO:0003700(DNA-binding transcription factor activity)	K09286 EREBP; EREBP-like factor	RID50874.1	2.8e-124	449.9	RID50874.1 hypothetical protein BRARA_H01575 [Brassica rapa]	Q9SYS6|DRE1C_ARATH	1.11e-104	305	Dehydration-responsive element-binding protein 1C OS=Arabidopsis thaliana OX=3702 GN=DREB1C PE=2 SV=2
A01G004220.1	9.59737	2.73347	2.63e-205	5.59e-204	UP	189	-	-	-	-	GO:0009409(response to cold),GO:0042752(regulation of circadian rhythm)	-	-	-	XP_013654095.1	5.4e-96	355.5	XP_013654095.1 uncharacterized protein LOC106358818 [Brassica napus]	-	-	-	-
C04G065700.1	9.58859	-0.294603	3.28e-41	2.19e-40	UP	367	KOG0780	0	666	Intracellular trafficking, secretion, and vesicular transport	GO:0006614(SRP-dependent cotranslational protein targeting to membrane)	-	GO:0005525(GTP binding)	K03110 ftsY; fused signal recognition particle receptor	XP_013631986.1	5.1e-199	698.7	XP_013631986.1 PREDICTED: cell division protein FtsY homolog, chloroplastic-like [Brassica oleracea var. oleracea]	O80842|CFTSY_ARATH	0	672	Cell division protein FtsY homolog, chloroplastic OS=Arabidopsis thaliana OX=3702 GN=CPFTSY PE=1 SV=2
A09G003720.1	9.57818	2.36139	3.42e-57	2.91e-56	UP	232	KOG0048	1.75e-95	279	Transcription	GO:0006355(regulation of transcription, DNA-templated)	-	GO:0003700(DNA-binding transcription factor activity),GO:0043565(sequence-specific DNA binding)	K09422 MYBP; transcription factor MYB, plant	XP_013725051.1	8.9e-133	478	XP_013725051.1 transcription factor MYB21 [Brassica napus]	Q9LK95|MYB21_ARATH	3.56e-148	414	Transcription factor MYB21 OS=Arabidopsis thaliana OX=3702 GN=MYB21 PE=1 SV=1
C01G024890.1	9.57319	0.621993	1.77e-52	1.41e-51	UP	264	-	-	-	-	-	-	-	-	XP_013691139.1	2.1e-154	550.1	XP_013691139.1 putative 57 kDa heat shock protein [Brassica napus]	F4JMH9|HSP57_ARATH	6.12e-38	142	Putative 57 kDa heat shock protein OS=Arabidopsis thaliana OX=3702 GN=At4g16560 PE=3 SV=1
C08G014390.1	9.54587	3.17106	1.12e-260	2.9e-259	UP	277	-	-	-	-	GO:0006355(regulation of transcription, DNA-templated)	-	GO:0003700(DNA-binding transcription factor activity),GO:0003677(DNA binding)	K09286 EREBP; EREBP-like factor	XP_013603191.1	4.2e-97	359.8	XP_013603191.1 PREDICTED: dehydration-responsive element-binding protein 1B-like [Brassica oleracea var. oleracea]	Q9SYS6|DRE1C_ARATH	1.71e-102	300	Dehydration-responsive element-binding protein 1C OS=Arabidopsis thaliana OX=3702 GN=DREB1C PE=2 SV=2
A06G018590.1	9.54253	7.19311	0	0	UP	506	KOG0157	0	894	Secondary metabolites biosynthesis, transport and catabolism; Lipid transport and metabolism	-	-	GO:0004497(monooxygenase activity),GO:0005506(iron ion binding),GO:0016705(oxidoreductase activity, acting on paired donors, with incorporation or reduction of molecular oxygen),GO:0020037(heme binding)	K20665 CYP94B; jasmonoyl-L-amino acid 12-hydroxylase [EC:1.14.14.48]	XP_009149812.1	5.1e-274	948.3	XP_009149812.1 PREDICTED: cytochrome P450 94B3 [Brassica rapa]	Q9SMP5|C94B3_ARATH	0	894	Cytochrome P450 94B3 OS=Arabidopsis thaliana OX=3702 GN=CYP94B3 PE=1 SV=1
C04G047950.1	9.52482	-0.378319	3.91e-41	2.61e-40	UP	164	-	-	-	-	-	-	-	-	XP_013634427.1	3.5e-67	259.6	XP_013634427.1 PREDICTED: uncharacterized protein LOC106340111 [Brassica oleracea var. oleracea]	-	-	-	-
C07G047330.1	9.51982	-0.318343	1.44e-44	1.02e-43	UP	449	-	-	-	-	GO:0006468(protein phosphorylation)	-	GO:0004672(protein kinase activity),GO:0005524(ATP binding)	-	RID72750.1	1.3e-180	637.9	RID72750.1 hypothetical protein BRARA_C04629 [Brassica rapa]	Q9ZP16|CRK11_ARATH	5.5e-172	501	Cysteine-rich receptor-like protein kinase 11 OS=Arabidopsis thaliana OX=3702 GN=CRK11 PE=2 SV=2
C07G014390.1	9.51689	1.32339	7.71e-49	5.82e-48	UP	292	-	-	-	-	GO:0006468(protein phosphorylation)	-	GO:0004672(protein kinase activity),GO:0005524(ATP binding)	-	RQL90396.1	5.2e-154	548.9	RQL90396.1 hypothetical protein DY000_00016586 [Brassica cretica]	Q9LXA5|LRK91_ARATH	6.87e-171	491	L-type lectin-domain containing receptor kinase IX.1 OS=Arabidopsis thaliana OX=3702 GN=LECRK91 PE=1 SV=1
C07G055530.1	9.49201	-0.0907217	9.39e-39	5.98e-38	UP	281	-	-	-	-	-	-	-	-	XP_013647101.2	3.7e-149	532.7	XP_013647101.2 LOW QUALITY PROTEIN: uncharacterized protein LOC106351932 [Brassica napus]	-	-	-	-
C04G059800.1	9.48338	-0.405815	3.52e-40	2.31e-39	UP	283	KOG3078	0	512	Nucleotide transport and metabolism	GO:0006139(nucleobase-containing compound metabolic process)	-	GO:0005524(ATP binding),GO:0019205(nucleobase-containing compound kinase activity),GO:0004017(adenylate kinase activity),GO:0016776(phosphotransferase activity, phosphate group as acceptor)	K00939 adk, AK; adenylate kinase [EC:2.7.4.3]	CDY55438.1	1.9e-153	547	CDY55438.1 BnaA04g29220D [Brassica napus]	Q9ZUU1|KAD1_ARATH	0	512	Adenylate kinase 1, chloroplastic OS=Arabidopsis thaliana OX=3702 GN=ADK PE=1 SV=1
A01G033350.1	9.4687	-0.116903	5.87e-46	4.24e-45	UP	305	KOG0627	5.8e-156	442	Transcription	GO:0006355(regulation of transcription, DNA-templated)	-	GO:0003700(DNA-binding transcription factor activity),GO:0043565(sequence-specific DNA binding)	K09419 HSFF; heat shock transcription factor, other eukaryote	XP_009108632.1	1.4e-157	560.8	XP_009108632.1 PREDICTED: heat stress transcription factor A-6b-like [Brassica rapa]	Q9LUH8|HFA6B_ARATH	2.46e-155	442	Heat stress transcription factor A-6b OS=Arabidopsis thaliana OX=3702 GN=HSFA6b PE=2 SV=1
C09G058220.1	9.46078	-0.424912	2.24e-35	1.34e-34	UP	215	-	-	-	-	GO:0009691(cytokinin biosynthetic process)	-	GO:0016787(hydrolase activity)	K22522 LOG; cytokinin riboside 5'-monophosphate phosphoribohydrolase [EC:3.2.2.-]	XP_009122236.1	1.7e-117	427.2	XP_009122236.1 PREDICTED: cytokinin riboside 5'-monophosphate phosphoribohydrolase LOG7 [Brassica rapa]	Q8GW29|LOG7_ARATH	7.42e-156	433	Cytokinin riboside 5'-monophosphate phosphoribohydrolase LOG7 OS=Arabidopsis thaliana OX=3702 GN=LOG7 PE=1 SV=2
A02G030360.1	9.45098	0.245425	2.33e-46	1.69e-45	UP	101	-	-	-	-	-	-	-	-	XP_013705430.1	3e-45	186	XP_013705430.1 uncharacterized protein LOC106409327 [Brassica napus]	-	-	-	-
C03G073110.1	9.41921	3.63467	0	0	UP	207	-	-	-	-	GO:0009409(response to cold),GO:0042752(regulation of circadian rhythm)	-	-	-	XP_013656233.1	5.5e-110	402.1	XP_013656233.1 uncharacterized protein LOC106361082 [Brassica napus]	-	-	-	-
C05G048110.1	9.40353	-0.253167	1.62e-39	1.05e-38	UP	272	KOG0800	1.55e-77	233	Posttranslational modification, protein turnover, chaperones	-	-	-	-	XP_013584569.1	1.5e-86	324.7	XP_013584569.1 PREDICTED: RING-H2 finger protein ATL66 [Brassica oleracea var. oleracea]	Q9SRM0|ATL66_ARATH	6.56e-77	233	RING-H2 finger protein ATL66 OS=Arabidopsis thaliana OX=3702 GN=ATL66 PE=2 SV=1
C09G004060.1	9.39993	5.73621	0	0	UP	520	KOG1601	0	798	Transcription	GO:0000160(phosphorelay signal transduction system),GO:0009736(cytokinin-activated signaling pathway)	-	GO:0005515(protein binding)	K12127 TOC1, APRR1; pseudo-response regulator 1	XP_013677639.1	8e-283	977.6	XP_013677639.1 two-component response regulator-like APRR1 isoform X2 [Brassica napus]	Q9LKL2|APRR1_ARATH	0	798	Two-component response regulator-like APRR1 OS=Arabidopsis thaliana OX=3702 GN=APRR1 PE=1 SV=1
C05G035790.1	9.38181	-0.197512	1.77e-24	8.18e-24	UP	290	-	-	-	-	GO:0006355(regulation of transcription, DNA-templated)	-	GO:0003700(DNA-binding transcription factor activity),GO:0046983(protein dimerization activity)	-	XP_013584499.1	1e-162	577.8	XP_013584499.1 PREDICTED: transcription factor bHLH117-like [Brassica oleracea var. oleracea]	Q9LRJ4|BH117_ARATH	3.37e-65	207	Transcription factor bHLH117 OS=Arabidopsis thaliana OX=3702 GN=BHLH117 PE=2 SV=2
A05G012780.1	9.37618	-0.513985	1.24e-39	8.06e-39	UP	142	-	-	-	-	GO:0006260(DNA replication),GO:0006281(DNA repair),GO:0006310(DNA recombination)	GO:0005634(nucleus)	GO:0003677(DNA binding)	-	CDY10757.1	1.7e-65	253.8	CDY10757.1 BnaA05g11790D [Brassica napus]	-	-	-	-
A06G019980.1	9.36997	-0.52056	9.67e-37	5.93e-36	UP	134	-	-	-	-	-	-	-	-	-	-	-	-	-	-	-	-
A01G004140.1	9.3696	-0.270777	1.87e-42	1.28e-41	UP	479	KOG1192	0	725	Energy production and conversion; Carbohydrate transport and metabolism	-	-	GO:0008194(UDP-glycosyltransferase activity)	K23260 TOGT1; scopoletin glucosyltransferase [EC:2.4.1.128]	XP_013653309.1	7.6e-280	967.6	XP_013653309.1 UDP-glycosyltransferase 73B3 isoform X1 [Brassica napus]	Q8W491|U73B3_ARATH	0	771	UDP-glycosyltransferase 73B3 OS=Arabidopsis thaliana OX=3702 GN=UGT73B3 PE=2 SV=1
C04G041100.1	9.34071	2.0888	1.63e-146	2.7e-145	UP	121	-	-	-	-	GO:0006355(regulation of transcription, DNA-templated)	-	-	-	XP_013635002.1	8.4e-58	228	XP_013635002.1 PREDICTED: uncharacterized protein LOC106340700 [Brassica oleracea var. oleracea]	-	-	-	-
C04G065600.1	9.33022	-0.541162	2.68e-40	1.76e-39	UP	743	KOG2277	0	962	Cell cycle control, cell division, chromosome partitioning	-	-	GO:0016779(nucleotidyltransferase activity)	-	XP_022550669.1	0	1308.1	XP_022550669.1 UTP:RNA uridylyltransferase 1-like isoform X2 [Brassica napus]	O64642|URT1_ARATH	0	1011	UTP:RNA uridylyltransferase 1 OS=Arabidopsis thaliana OX=3702 GN=URT1 PE=1 SV=2
A06G047110.1	9.32846	4.95596	0	0	UP	240	-	-	-	-	GO:0009409(response to cold),GO:0042752(regulation of circadian rhythm)	-	-	-	XP_009101828.1	2.1e-129	466.8	XP_009101828.1 PREDICTED: uncharacterized protein LOC103828008 isoform X1 [Brassica rapa]	-	-	-	-
C01G011330.1	9.31989	-0.574212	1.24e-34	7.28e-34	UP	156	-	-	-	-	-	-	-	-	VDD48709.1	3.6e-85	319.3	VDD48709.1 unnamed protein product, partial [Brassica oleracea]	Q8VZM9|FLZ2_ARATH	6.98e-56	175	FCS-Like Zinc finger 2 OS=Arabidopsis thaliana OX=3702 GN=FLZ2 PE=1 SV=1
C04G066790.1	9.31939	-0.537469	1.19e-31	6.59e-31	UP	398	KOG2502	0	715	General function prediction only	-	-	GO:0005515(protein binding)	K19600 TUB, TULP; tubby and related proteins	XP_013637189.1	2.9e-232	809.3	XP_013637189.1 PREDICTED: tubby-like F-box protein 3 isoform X1 [Brassica oleracea var. oleracea]	Q8VY21|TLP3_ARATH	0	712	Tubby-like F-box protein 3 OS=Arabidopsis thaliana OX=3702 GN=TULP3 PE=1 SV=1
C05G005120.1	9.31457	-0.543943	4.17e-32	2.32e-31	UP	447	KOG0851	1.06e-08	58.9	Replication, recombination and repair	GO:0006260(DNA replication),GO:0006281(DNA repair),GO:0006310(DNA recombination)	GO:0005634(nucleus)	GO:0003677(DNA binding)	-	XP_018513387.1	2.2e-156	557.4	XP_018513387.1 PREDICTED: uncharacterized protein LOC108871360 [Brassica rapa]	-	-	-	-
C04G059950.1	9.31136	-0.575475	4.04e-39	2.59e-38	UP	327	-	-	-	-	-	-	GO:0005515(protein binding)	-	XP_013682652.1	2.7e-175	619.8	XP_013682652.1 protein SLOW GREEN 1, chloroplastic [Brassica napus]	Q9LS48|SG1_ARATH	1.6e-44	157	protein SLOW GREEN 1, chloroplastic OS=Arabidopsis thaliana OX=3702 GN=SG1 PE=1 SV=1
C05G031460.1	9.28731	-0.582498	7.78e-39	4.96e-38	UP	166	-	-	-	-	GO:0006886(intracellular protein transport),GO:0090391(granum assembly)	GO:0009570(chloroplast stroma)	-	-	CDY07336.1	5.3e-87	325.5	CDY07336.1 BnaC05g26980D [Brassica napus]	Q8VY88|LTD_ARATH	1.84e-99	286	Protein LHCP TRANSLOCATION DEFECT OS=Arabidopsis thaliana OX=3702 GN=LTD PE=1 SV=1
C09G047110.1	9.27313	5.75818	0	0	UP	485	KOG0254	0	861	General function prediction only	GO:0055085(transmembrane transport),GO:0008643(carbohydrate transport)	GO:0016021(integral component of membrane),GO:0016020(membrane)	GO:0022857(transmembrane transporter activity),GO:0051119(sugar transmembrane transporter activity)	K03444 ERD6, ESL1; MFS transporter, SP family, ERD6-like sugar transporter	XP_013667470.1	2e-267	926.4	XP_013667470.1 sugar transporter ERD6-like 16 [Brassica napus]	Q8LBI9|EDL16_ARATH	0	884	Sugar transporter ERD6-like 16 OS=Arabidopsis thaliana OX=3702 GN=At5g18840 PE=2 SV=2
C07G055660.1	9.27285	-0.211695	3.64e-35	2.16e-34	UP	85	-	-	-	-	-	-	-	-	-	-	-	-	-	-	-	-
A08G015260.1	9.25861	3.68517	0	0	UP	190	-	-	-	-	GO:0009409(response to cold),GO:0042752(regulation of circadian rhythm)	-	-	-	XP_013656205.1	4e-99	365.9	XP_013656205.1 uncharacterized protein LOC106361055 [Brassica napus]	-	-	-	-
C07G040910.1	9.24879	6.84745	0	0	UP	573	KOG1601	0	806	Transcription	GO:0009736(cytokinin-activated signaling pathway),GO:0000160(phosphorelay signal transduction system)	-	GO:0005515(protein binding)	K12127 TOC1, APRR1; pseudo-response regulator 1	XP_013724278.1	8.8e-299	1030.8	XP_013724278.1 two-component response regulator-like APRR1 isoform X1 [Brassica napus]	Q9LKL2|APRR1_ARATH	0	806	Two-component response regulator-like APRR1 OS=Arabidopsis thaliana OX=3702 GN=APRR1 PE=1 SV=1
A03G030830.1	9.23395	1.60918	9.31e-96	1.14e-94	UP	492	KOG4197	0	832	General function prediction only	-	-	GO:0005515(protein binding)	-	XP_022572403.1	7.8e-187	658.7	XP_022572403.1 pentatricopeptide repeat-containing protein At5g61370, mitochondrial-like [Brassica napus]	Q9FLJ6|PP439_ARATH	0	832	Pentatricopeptide repeat-containing protein At5g61370, mitochondrial OS=Arabidopsis thaliana OX=3702 GN=At5g61370 PE=2 SV=1
A07G021480.1	9.23337	-0.647376	8.41e-36	5.07e-35	UP	660	KOG0498	0	877	Inorganic ion transport and metabolism; Signal transduction mechanisms	GO:0006811(ion transport),GO:0055085(transmembrane transport)	GO:0016020(membrane)	GO:0005216(ion channel activity)	K05391 CNGC; cyclic nucleotide gated channel, plant	XP_018445164.1	1.6e-296	1023.5	XP_018445164.1 PREDICTED: probable cyclic nucleotide-gated ion channel 12 [Raphanus sativus]	Q8GWD2|CNG12_ARATH	0	889	Probable cyclic nucleotide-gated ion channel 12 OS=Arabidopsis thaliana OX=3702 GN=CNGC12 PE=2 SV=2
C04G060600.1	9.23298	1.78722	2.88e-147	4.78e-146	UP	310	KOG1606	0	594	Coenzyme transport and metabolism	GO:0042819(vitamin B6 biosynthetic process),GO:0042823(pyridoxal phosphate biosynthetic process)	-	-	K06215 pdxS, pdx1; pyridoxal 5'-phosphate synthase pdxS subunit [EC:4.3.3.6]	XP_013637431.1	3.3e-167	592.8	XP_013637431.1 PREDICTED: pyridoxal 5'-phosphate synthase subunit PDX1.1 [Brassica oleracea var. oleracea]	O80448|PDX11_ARATH	0	594	Pyridoxal 5'-phosphate synthase subunit PDX1.1 OS=Arabidopsis thaliana OX=3702 GN=PDX11 PE=1 SV=1
A07G001660.1	9.22606	4.59313	0	0	UP	607	-	-	-	-	-	-	GO:0005515(protein binding)	K12117 LKP2; LOV kelch protein 2	RID52692.1	0	1270.8	RID52692.1 hypothetical protein BRARA_G00141 [Brassica rapa]	Q8W420|ADO2_ARATH	0	1047	Adagio protein 2 OS=Arabidopsis thaliana OX=3702 GN=ADO2 PE=1 SV=1
C03G046380.1	9.21365	2.97355	1.02e-144	1.67e-143	UP	195	-	-	-	-	-	-	-	-	XP_022555358.1	2.3e-94	350.1	XP_022555358.1 early light-induced protein 1, chloroplastic-like [Brassica napus]	P93735|ELIP1_ARATH	9.33e-107	307	Early light-induced protein 1, chloroplastic OS=Arabidopsis thaliana OX=3702 GN=ELIP1 PE=1 SV=1
A02G036440.1	9.1835	-0.640852	4.28e-34	2.49e-33	UP	332	KOG1567	0	679	Nucleotide transport and metabolism	GO:0009263(deoxyribonucleotide biosynthetic process)	-	GO:0016491(oxidoreductase activity)	K10808 RRM2; ribonucleoside-diphosphate reductase subunit M2 [EC:1.17.4.1]	XP_013685906.1	6.9e-195	684.9	XP_013685906.1 ribonucleoside-diphosphate reductase small chain C [Brassica napus]	Q9LSD0|RIR2C_ARATH	0	679	Ribonucleoside-diphosphate reductase small chain C OS=Arabidopsis thaliana OX=3702 GN=TSO2 PE=1 SV=1
A06G011090.1	9.16876	5.03344	0	0	UP	394	-	-	-	-	-	-	GO:0008168(methyltransferase activity)	-	CDY68278.1	4.1e-223	778.9	CDY68278.1 BnaA06g38320D [Brassica napus]	B2KPR3|LAMT_CATRO	7.01e-92	283	Loganic acid O-methyltransferase OS=Catharanthus roseus OX=4058 GN=LAMT PE=1 SV=1
C04G034780.1	9.14045	1.10899	2.74e-45	1.96e-44	UP	337	-	-	-	-	-	-	-	-	XP_022551159.1	7e-155	552	XP_022551159.1 uncharacterized protein LOC111202591 [Brassica napus]	-	-	-	-
A02G015610.1	9.12967	-0.752374	1.01e-29	5.34e-29	UP	329	-	-	-	-	-	-	GO:0008168(methyltransferase activity)	K21484 BSMT1; benzoate/salicylate 1-O-methyltransferase [EC:2.1.1.273 2.1.1.274]	RID74392.1	3.3e-189	666	RID74392.1 hypothetical protein BRARA_B01493, partial [Brassica rapa]	Q6XMI3|BSMT1_ARATH	1.32e-165	469	Salicylate/benzoate carboxyl methyltransferase OS=Arabidopsis thaliana OX=3702 GN=BSMT1 PE=1 SV=1
A01G029250.1	9.11325	-0.462577	1.61e-26	7.86e-26	UP	546	KOG0059	0	680	Lipid transport and metabolism; General function prediction only	GO:0055085(transmembrane transport)	GO:0016021(integral component of membrane)	GO:0140359(ABC-type transporter activity)	-	XP_022572416.1	6.5e-251	871.7	XP_022572416.1 ABC transporter A family member 12-like isoform X1 [Brassica napus]	Q9FLT8|AB12A_ARATH	0	743	ABC transporter A family member 12 OS=Arabidopsis thaliana OX=3702 GN=ABCA12 PE=3 SV=1
A02G020430.1	9.1013	4.00201	0	0	UP	162	KOG0714	1.13e-71	213	Posttranslational modification, protein turnover, chaperones	-	-	-	-	XP_013690987.1	7.9e-88	328.2	XP_013690987.1 uncharacterized protein LOC106394994 [Brassica napus]	Q6P642|DNJB6_XENTR	3.85e-18	81.3	DnaJ homolog subfamily B member 6 OS=Xenopus tropicalis OX=8364 GN=dnajb6 PE=2 SV=1
C02G042840.1	9.10024	-0.776596	4.69e-32	2.61e-31	UP	404	KOG1394	0	788	Lipid transport and metabolism; Secondary metabolites biosynthesis, transport and catabolism	GO:0006633(fatty acid biosynthetic process)	-	GO:0016746(acyltransferase activity),GO:0016747(acyltransferase activity, transferring groups other than amino-acyl groups)	K09458 fabF, OXSM, CEM1; 3-oxoacyl-[acyl-carrier-protein] synthase II [EC:2.3.1.179]	VDD25342.1	1.8e-229	800	VDD25342.1 unnamed protein product [Brassica oleracea]	P52410|KASC1_ARATH	0	788	3-oxoacyl-[acyl-carrier-protein] synthase I, chloroplastic OS=Arabidopsis thaliana OX=3702 GN=KAS1 PE=1 SV=2
C07G014400.1	9.06331	1.09427	4.26e-39	2.74e-38	UP	343	-	-	-	-	-	-	GO:0030246(carbohydrate binding)	-	RQL90396.1	2.1e-191	673.3	RQL90396.1 hypothetical protein DY000_00016586 [Brassica cretica]	Q9LXA5|LRK91_ARATH	1.94e-130	389	L-type lectin-domain containing receptor kinase IX.1 OS=Arabidopsis thaliana OX=3702 GN=LECRK91 PE=1 SV=1
C04G065090.1	9.04964	-0.818083	5.83e-34	3.38e-33	UP	94	-	-	-	-	-	-	-	-	XP_013634070.1	6.3e-45	184.9	XP_013634070.1 PREDICTED: uncharacterized protein LOC106339750 [Brassica oleracea var. oleracea]	O80506|FLZ3_ARATH	3.95e-52	160	FCS-Like Zinc finger 3 OS=Arabidopsis thaliana OX=3702 GN=FLZ3 PE=1 SV=1
A04G024560.1	9.0413	0.265062	4.47e-40	2.92e-39	UP	119	-	-	-	-	-	-	-	-	XP_009141392.1	2.6e-59	233	XP_009141392.1 PREDICTED: protein TIFY 5B-like [Brassica rapa]	O64687|TIF5B_ARATH	1.42e-48	155	Protein TIFY 5B OS=Arabidopsis thaliana OX=3702 GN=TIFY 5B PE=2 SV=1
C02G013030.1	9.0127	-0.724301	2.13e-25	1.01e-24	UP	157	KOG1721	8.8e-92	265	General function prediction only	-	-	-	-	VDD20612.1	2.6e-59	233.4	VDD20612.1 unnamed protein product [Brassica oleracea]	Q42410|ZAT12_ARATH	3.73e-91	265	Zinc finger protein ZAT12 OS=Arabidopsis thaliana OX=3702 GN=ZAT12 PE=2 SV=1
C04G065590.1	8.99713	-0.843788	5.27e-34	3.06e-33	UP	679	KOG1187	0	947	Signal transduction mechanisms	GO:0006468(protein phosphorylation)	-	GO:0004672(protein kinase activity),GO:0005524(ATP binding)	-	XP_013688284.1	1e-298	1030.8	XP_013688284.1 receptor-like serine/threonine-protein kinase At2g45590 [Brassica napus]	O64639|Y2559_ARATH	0	947	Receptor-like serine/threonine-protein kinase At2g45590 OS=Arabidopsis thaliana OX=3702 GN=At2g45590 PE=2 SV=1
A10G027920.1	8.98924	-0.515926	3.75e-33	2.14e-32	UP	361	KOG0143	0	613	Secondary metabolites biosynthesis, transport and catabolism; General function prediction only	-	-	-	-	VDD20603.1	1.8e-212	743.4	VDD20603.1 unnamed protein product [Brassica rapa]	Q7XR84|FL3H3_ORYSJ	2.93e-94	287	Flavanone 3-dioxygenase 3 OS=Oryza sativa subsp. japonica OX=39947 GN=F3H-3 PE=1 SV=1
C01G011540.1	8.98723	-0.876789	8.82e-29	4.55e-28	UP	209	-	-	-	-	-	-	-	-	CDY44516.1	1.5e-91	340.9	CDY44516.1 BnaC01g10330D [Brassica napus]	-	-	-	-
C08G011190.1	8.97529	-0.743169	2.25e-29	1.18e-28	UP	203	-	-	-	-	-	-	-	-	XP_018453787.1	4e-20	103.6	XP_018453787.1 PREDICTED: uncharacterized protein LOC108824919 [Raphanus sativus]	-	-	-	-
C03G056730.1	8.96711	7.82088	0	0	UP	200	-	-	-	-	-	-	GO:0004857(enzyme inhibitor activity)	-	XP_013626687.1	4.7e-82	309.3	XP_013626687.1 PREDICTED: 21 kDa protein [Brassica oleracea var. oleracea]	P17407|21KD_DAUCA	8.11e-47	155	21 kDa protein OS=Daucus carota OX=4039 PE=2 SV=1
C04G064650.1	8.95785	-0.902755	1.4e-31	7.71e-31	UP	347	-	-	-	-	GO:0009089(lysine biosynthetic process via diaminopimelate)	-	GO:0008839(4-hydroxy-tetrahydrodipicolinate reductase),GO:0070402(NADPH binding)	K00215 dapB; 4-hydroxy-tetrahydrodipicolinate reductase [EC:1.17.1.8]	XP_013687980.1	2.2e-191	673.3	XP_013687980.1 4-hydroxy-tetrahydrodipicolinate reductase 1, chloroplastic [Brassica napus]	O80574|DAPB1_ARATH	0	614	4-hydroxy-tetrahydrodipicolinate reductase 1, chloroplastic OS=Arabidopsis thaliana OX=3702 GN=DAPB1 PE=1 SV=2
A05G012320.1	8.9518	-0.827832	4.54e-28	2.3e-27	UP	721	KOG0619	0	786	General function prediction only	-	-	GO:0005515(protein binding)	-	XP_013634682.1	4e-208	729.9	XP_013634682.1 PREDICTED: receptor-like protein 12 [Brassica oleracea var. oleracea]	F4IUU1|RLP27_ARATH	0	786	Receptor like protein 27 OS=Arabidopsis thaliana OX=3702 GN=RLP27 PE=2 SV=1
C09G057370.1	8.94159	-0.682673	2.86e-35	1.71e-34	UP	195	-	-	-	-	-	-	GO:0009055(electron transfer activity)	-	XP_013610530.1	4.9e-108	395.6	XP_013610530.1 PREDICTED: mavicyanin isoform X1 [Brassica oleracea var. oleracea]	O82081|UCC1_ARATH	7.56e-28	108	Uclacyanin 1 OS=Arabidopsis thaliana OX=3702 GN=UCC1 PE=1 SV=1
A05G025440.1	8.93492	-0.905712	2.05e-27	1.02e-26	UP	204	KOG0177	6.22e-148	410	Posttranslational modification, protein turnover, chaperones	GO:0051603(proteolysis involved in cellular protein catabolic process),GO:0010498(proteasomal protein catabolic process)	GO:0005839(proteasome core complex)	-	K02734 PSMB2; 20S proteasome subunit beta 4 [EC:3.4.25.1]	XP_009145308.1	1.9e-110	403.7	XP_009145308.1 PREDICTED: proteasome subunit beta type-2-A [Brassica rapa]	O23714|PSB2A_ARATH	2.64e-147	410	Proteasome subunit beta type-2-A OS=Arabidopsis thaliana OX=3702 GN=PBD1 PE=1 SV=1
C08G018790.1	8.93427	1.45998	8.98e-40	5.84e-39	UP	505	KOG1347	0	942	General function prediction only	GO:1990961(xenobiotic detoxification by transmembrane export across the plasma membrane),GO:0055085(transmembrane transport)	GO:0016020(membrane)	GO:0042910(xenobiotic transmembrane transporter activity),GO:0015297(antiporter activity)	K03327 TC.MATE, SLC47A, norM, mdtK, dinF; multidrug resistance protein, MATE family	XP_013600541.1	2.6e-278	962.6	XP_013600541.1 PREDICTED: protein TRANSPARENT TESTA 12 [Brassica oleracea var. oleracea]	Q9SAB0|DTX36_ARATH	0	942	Protein DETOXIFICATION 36 OS=Arabidopsis thaliana OX=3702 GN=DTX36 PE=2 SV=1
A06G043000.1	8.92409	0.763479	2.94e-26	1.42e-25	UP	314	-	-	-	-	-	-	GO:0005515(protein binding)	-	RID60258.1	3.1e-181	639.4	RID60258.1 hypothetical protein BRARA_F03426 [Brassica rapa]	Q6NPT8|PP2B1_ARATH	1.83e-118	347	F-box protein PP2-B1 OS=Arabidopsis thaliana OX=3702 GN=PP2B1 PE=1 SV=1
C04G034830.1	8.91961	-0.930436	9.4e-31	5.09e-30	UP	205	-	-	-	-	-	-	-	-	RQL95948.1	1.7e-42	177.9	RQL95948.1 hypothetical protein DY000_00022281 [Brassica cretica]	-	-	-	-
C04G065470.1	8.87387	-0.974909	1.41e-31	7.78e-31	UP	366	-	-	-	-	GO:0009089(lysine biosynthetic process via diaminopimelate)	-	GO:0016829(lyase activity),GO:0008840(4-hydroxy-tetrahydrodipicolinate synthase activity)	K01714 dapA; 4-hydroxy-tetrahydrodipicolinate synthase [EC:4.3.3.7]	XP_013637233.1	2.7e-216	756.1	XP_013637233.1 PREDICTED: 4-hydroxy-tetrahydrodipicolinate synthase 2, chloroplastic [Brassica oleracea var. oleracea]	Q9FVC8|DAPA2_ARATH	0	704	4-hydroxy-tetrahydrodipicolinate synthase 2, chloroplastic OS=Arabidopsis thaliana OX=3702 GN=DHDPS2 PE=1 SV=2
A10G019870.1	8.87169	-0.967365	2.16e-28	1.1e-27	UP	116	KOG0683	1.02e-12	64.3	Amino acid transport and metabolism	-	-	-	-	XP_009120991.1	1.2e-64	250.8	XP_009120991.1 PREDICTED: glutamine synthetase cytosolic isozyme 1-2-like [Brassica rapa]	P14656|GLN11_ORYSJ	3.57e-12	64.7	Glutamine synthetase cytosolic isozyme 1-1 OS=Oryza sativa subsp. japonica OX=39947 GN=GLN1-1 PE=1 SV=1
C04G050350.1	8.84875	-0.985958	1.33e-26	6.48e-26	UP	235	-	-	-	-	-	-	-	-	XP_018508966.1	1.7e-110	404.1	XP_018508966.1 PREDICTED: uncharacterized protein LOC103833560 isoform X1 [Brassica rapa]	-	-	-	-
A06G012550.1	8.83968	5.87258	0	0	UP	149	-	-	-	-	-	-	-	-	XP_009149120.1	4.6e-66	255.8	XP_009149120.1 PREDICTED: uncharacterized protein LOC103872470 [Brassica rapa]	-	-	-	-
A03G017330.1	8.80973	-1.01204	1.99e-30	1.07e-29	UP	53	-	-	-	-	-	-	-	-	XP_009134627.1	1e-20	103.6	XP_009134627.1 PREDICTED: uncharacterized protein LOC103858927 [Brassica rapa]	-	-	-	-
C06G025480.1	8.80902	-0.936893	1.68e-28	8.59e-28	UP	394	KOG0017	7.31e-23	102	General function prediction only	-	-	GO:0003676(nucleic acid binding),GO:0008270(zinc ion binding)	-	XP_020242653.1	5.9e-177	625.5	XP_020242653.1 uncharacterized protein LOC109820868 [Asparagus officinalis]	Q94HW2|POLR1_ARATH	4.96e-19	93.2	Retrovirus-related Pol polyprotein from transposon RE1 OS=Arabidopsis thaliana OX=3702 GN=RE1 PE=2 SV=1
A04G003110.1	8.79011	-1.05006	1.43e-30	7.71e-30	UP	348	-	-	-	-	GO:0005975(carbohydrate metabolic process)	-	GO:0004553(hydrolase activity, hydrolyzing O-glycosyl compounds)	-	XP_013742174.1	1e-188	664.5	XP_013742174.1 glucan endo-1,3-beta-glucosidase-like [Brassica napus]	P49236|E13B_BRACM	3.27e-156	444	Glucan endo-1,3-beta-glucosidase OS=Brassica campestris OX=3711 GN=BGL PE=1 SV=1
A04G006410.1	8.75849	-1.07911	3.24e-30	1.73e-29	UP	231	KOG0851	3.34e-60	191	Replication, recombination and repair	GO:0006260(DNA replication),GO:0006281(DNA repair),GO:0006310(DNA recombination)	GO:0005634(nucleus)	GO:0003677(DNA binding)	-	CDY71296.1	1.5e-132	477.2	CDY71296.1 BnaAnng36880D [Brassica napus]	Q9SD82|RFA1B_ARATH	2.44e-13	72	Replication protein A 70 kDa DNA-binding subunit B OS=Arabidopsis thaliana OX=3702 GN=RPA1B PE=3 SV=1
A01G002600.1	8.7266	6.59325	0	0	UP	300	-	-	-	-	-	-	-	-	XP_013643458.1	7.4e-172	608.2	XP_013643458.1 thaumatin-like protein 1b isoform X1 [Brassica napus]	A0A1P8B554|THLP1_ARATH	1.35e-95	285	Thaumatin-like protein 1 OS=Arabidopsis thaliana OX=3702 GN=TLP1 PE=2 SV=1
C07G055650.1	8.72278	1.6195	3e-129	4.54e-128	UP	90	-	-	-	-	-	-	-	-	-	-	-	-	-	-	-	-
C03G046400.1	8.70208	3.64768	1.47e-162	2.63e-161	UP	195	-	-	-	-	-	-	-	-	XP_013626613.1	1.1e-91	341.3	XP_013626613.1 PREDICTED: early light-induced protein 1, chloroplastic [Brassica oleracea var. oleracea]	P93735|ELIP1_ARATH	1.15e-106	306	Early light-induced protein 1, chloroplastic OS=Arabidopsis thaliana OX=3702 GN=ELIP1 PE=1 SV=1
C09G007470.1	8.70143	3.80474	0	0	UP	477	KOG1703	0	599	Cytoskeleton; Signal transduction mechanisms	-	-	-	-	XP_013651417.1	1e-231	807.7	XP_013651417.1 protein DA1-related 6 [Brassica napus]	Q9FJX8|DAR6_ARATH	0	599	Protein DA1-related 6 OS=Arabidopsis thaliana OX=3702 GN=DAR6 PE=2 SV=1
C02G003370.1	8.69907	2.66454	5.32e-38	3.34e-37	UP	485	KOG1815	1.86e-98	306	Posttranslational modification, protein turnover, chaperones	GO:0016567(protein ubiquitination)	-	GO:0004842(ubiquitin-protein transferase activity)	K11968 ARIH1; ariadne-1 [EC:2.3.2.31]	XP_013619017.1	9.4e-286	987.3	XP_013619017.1 PREDICTED: probable E3 ubiquitin-protein ligase ARI16 [Brassica oleracea var. oleracea]	Q9C5A4|ARI16_ARATH	4.37e-137	407	Probable E3 ubiquitin-protein ligase ARI16 OS=Arabidopsis thaliana OX=3702 GN=ARI16 PE=2 SV=1
C03G000370.1	8.66605	5.86797	0	0	UP	320	KOG4282	2.78e-143	408	Transcription	GO:0006355(regulation of transcription, DNA-templated)	GO:0005634(nucleus)	GO:0003700(DNA-binding transcription factor activity),GO:0043565(sequence-specific DNA binding)	-	RID67829.1	1.2e-114	418.3	RID67829.1 hypothetical protein BRARA_C00034 [Brassica rapa]	Q9SDW0|TGT3A_ARATH	1.18e-142	408	Trihelix transcription factor GT-3a OS=Arabidopsis thaliana OX=3702 GN=GT-3A PE=1 SV=1
A04G029320.1	8.66574	2.3141	1.54e-108	2.05e-107	UP	724	-	-	-	-	-	-	-	-	XP_013744992.1	4.6e-95	354.4	XP_013744992.1 embryonic protein DC-8-like isoform X1 [Brassica napus]	P20075|LEAD8_DAUCA	3.98e-31	132	Embryonic protein DC-8 OS=Daucus carota OX=4039 PE=3 SV=1
C06G042880.1	8.63551	-0.150947	6.57e-26	3.16e-25	UP	225	-	-	-	-	-	-	-	-	VDD64394.1	1.8e-122	443.7	VDD64394.1 unnamed protein product [Brassica oleracea]	-	-	-	-
C09G058170.1	8.6278	4.95233	0	0	UP	237	-	-	-	-	GO:0098542(defense response to other organism)	-	-	-	XP_013684186.1	1.2e-116	424.5	XP_013684186.1 NDR1/HIN1-like protein 3 [Brassica napus]	Q9FNH6|NHL3_ARATH	7.5e-122	348	NDR1/HIN1-like protein 3 OS=Arabidopsis thaliana OX=3702 GN=NHL3 PE=1 SV=1
A01G017500.1	8.62035	2.70612	2.27e-170	4.2e-169	UP	178	KOG3181	2.21e-11	62	Translation, ribosomal structure and biogenesis	-	-	GO:0003723(RNA binding)	-	XP_022573170.1	2.8e-41	173.7	XP_022573170.1 uncharacterized protein LOC106445120 [Brassica napus]	Q9FJA6|RS33_ARATH	9.36e-11	62	40S ribosomal protein S3-3 OS=Arabidopsis thaliana OX=3702 GN=RPS3C PE=1 SV=1
A06G047100.1	8.61583	-0.643656	9.84e-29	5.07e-28	UP	395	-	-	-	-	GO:0006355(regulation of transcription, DNA-templated),GO:0045893(positive regulation of transcription, DNA-templated)	-	GO:0003700(DNA-binding transcription factor activity)	K14432 ABF; ABA responsive element binding factor	CDY22378.1	5.1e-221	771.9	CDY22378.1 BnaA06g37000D [Brassica napus]	Q9FMM7|AI5L8_ARATH	3.87e-99	302	ABSCISIC ACID-INSENSITIVE 5-like protein 8 OS=Arabidopsis thaliana OX=3702 GN=BZIP15 PE=1 SV=1
C02G028520.1	8.61467	1.03041	4.15e-31	2.26e-30	UP	135	KOG0118	1.95e-50	159	General function prediction only	-	-	GO:0003676(nucleic acid binding),GO:0003723(RNA binding)	-	XP_013617250.1	2.1e-49	200.3	XP_013617250.1 PREDICTED: LOW QUALITY PROTEIN: cold-inducible RNA-binding protein, partial [Brassica oleracea var. oleracea]	Q9FX45|ORRM6_ARATH	8.28e-50	159	Organelle RRM domain-containing protein 6, chloroplastic OS=Arabidopsis thaliana OX=3702 GN=ORRM6 PE=1 SV=1
C04G065820.1	8.58968	1.12306	1.2e-98	1.49e-97	UP	182	KOG0223	2.49e-123	350	Carbohydrate transport and metabolism	GO:0055085(transmembrane transport)	GO:0016020(membrane)	GO:0015267(channel activity)	K09872 PIP; aquaporin PIP	XP_013637020.1	5.2e-96	355.5	XP_013637020.1 PREDICTED: aquaporin PIP1-2-like isoform X1 [Brassica oleracea var. oleracea]	Q06611|PIP12_ARATH	1.06e-122	350	Aquaporin PIP1-2 OS=Arabidopsis thaliana OX=3702 GN=PIP1-2 PE=1 SV=1
A06G007900.1	8.58674	8.77843	0	0	UP	296	-	-	-	-	-	-	-	-	XP_009148450.1	4.7e-155	552.4	XP_009148450.1 PREDICTED: uncharacterized protein LOC103871884 [Brassica rapa]	-	-	-	-
A03G026460.1	8.58526	4.22959	0	0	UP	523	-	-	-	-	GO:2000028(regulation of photoperiodism, flowering)	-	-	-	XP_013736603.1	4e-298	1028.5	XP_013736603.1 protein HEADING DATE 3B-like [Brassica napus]	Q657D6|ELF32_ORYSJ	4.8e-35	143	ELF3-like protein 2 OS=Oryza sativa subsp. japonica OX=39947 GN=ELF3-2 PE=2 SV=2
A03G033100.1	8.5824	0.851296	4.74e-27	2.35e-26	UP	209	-	-	-	-	GO:0006952(defense response)	-	-	-	XP_009136710.1	7.3e-110	401.7	XP_009136710.1 PREDICTED: protein SRC2-like [Brassica rapa]	O04133|SRC2_SOYBN	2.59e-33	124	Protein SRC2 OS=Glycine max OX=3847 GN=SRC2 PE=2 SV=1
A09G019640.1	8.52456	3.31933	1.79e-271	4.8e-270	UP	216	-	-	-	-	GO:0009409(response to cold),GO:0042752(regulation of circadian rhythm)	-	-	-	XP_013744373.1	3.4e-118	429.5	XP_013744373.1 uncharacterized protein BNAANNG40190D isoform X1 [Brassica napus]	-	-	-	-
C05G002820.1	8.50314	5.97324	0	0	UP	541	-	-	-	-	-	GO:0016021(integral component of membrane)	-	-	XP_013693782.1	8e-294	1014.2	XP_013693782.1 probable folate-biopterin transporter 8, chloroplastic isoform X1 [Brassica napus]	F4I5Q2|FBT8_ARATH	0	831	Probable folate-biopterin transporter 8, chloroplastic OS=Arabidopsis thaliana OX=3702 GN=At1g04570 PE=2 SV=1
C03G022940.1	8.46944	4.09116	0	0	UP	114	-	-	-	-	GO:0042753(positive regulation of circadian rhythm)	-	-	-	XP_013626623.1	1.7e-44	183.7	XP_013626623.1 PREDICTED: protein EARLY FLOWERING 4 [Brassica oleracea var. oleracea]	O04211|ELF4_ARATH	3.66e-61	185	Protein EARLY FLOWERING 4 OS=Arabidopsis thaliana OX=3702 GN=ELF4 PE=1 SV=1
C07G043020.1	8.41726	5.6873	0	0	UP	490	KOG1192	0	900	Energy production and conversion; Carbohydrate transport and metabolism	-	-	GO:0008194(UDP-glycosyltransferase activity)	-	XP_013693374.1	9.5e-294	1013.8	XP_013693374.1 UDP-glycosyltransferase 84A1-like [Brassica napus]	Q5XF20|U84A1_ARATH	0	908	UDP-glycosyltransferase 84A1 OS=Arabidopsis thaliana OX=3702 GN=UGT84A1 PE=1 SV=1
A05G015550.1	8.41274	1.18885	1.22e-28	6.27e-28	UP	366	KOG0698	0	556	Signal transduction mechanisms	-	-	GO:0004722(protein serine/threonine phosphatase activity)	K14497 PP2C; protein phosphatase 2C [EC:3.1.3.16]	NP_001302782.1	2.6e-211	739.6	NP_001302782.1 uncharacterized protein LOC106436170 [Brassica napus]	Q9ZW21|P2C24_ARATH	0	556	Probable protein phosphatase 2C 24 OS=Arabidopsis thaliana OX=3702 GN=At2g29380 PE=2 SV=1
C04G022870.1	8.40828	5.13939	0	0	UP	237	-	-	-	-	GO:0009409(response to cold),GO:0042752(regulation of circadian rhythm)	-	-	-	VDD08426.1	6.7e-128	461.8	VDD08426.1 unnamed protein product [Brassica oleracea]	-	-	-	-
A09G001890.1	8.39387	0.585828	7.23e-57	6.14e-56	UP	94	-	-	-	-	-	-	-	-	XP_013610309.1	9.1e-44	181	XP_013610309.1 PREDICTED: indole-3-acetic acid-induced protein ARG2-like [Brassica oleracea var. oleracea]	Q93WF6|SAG21_ARATH	3.84e-42	135	Protein SENESCENCE-ASSOCIATED GENE 21, mitochondrial OS=Arabidopsis thaliana OX=3702 GN=SAG21 PE=2 SV=1
C07G039100.1	8.36519	6.31891	0	0	UP	557	KOG1601	0	797	Transcription	GO:0000160(phosphorelay signal transduction system),GO:0009736(cytokinin-activated signaling pathway)	-	GO:0005515(protein binding)	K12130 PRR5; pseudo-response regulator 5	XP_013643679.1	8.5e-307	1057.4	XP_013643679.1 two-component response regulator-like APRR5 [Brassica napus]	Q6LA42|APRR5_ARATH	0	797	Two-component response regulator-like APRR5 OS=Arabidopsis thaliana OX=3702 GN=APRR5 PE=1 SV=2
C05G030420.1	8.31308	0.107325	5.4e-20	2.18e-19	UP	124	-	-	-	-	GO:0009793(embryo development ending in seed dormancy)	-	-	-	VDD44393.1	5.2e-39	165.6	VDD44393.1 unnamed protein product [Brassica oleracea]	Q39138|LEA6_ARATH	7.33e-55	170	Late embryogenesis abundant protein 6 OS=Arabidopsis thaliana OX=3702 GN=LEA6 PE=2 SV=1
A06G043320.1	8.30474	1.25215	2.56e-48	1.91e-47	UP	559	-	-	-	-	GO:0010048(vernalization response),GO:0040029(regulation of gene expression, epigenetic)	-	-	-	XP_009126843.1	0	1112.4	XP_009126843.1 PREDICTED: protein VERNALIZATION INSENSITIVE 3-like isoform X3 [Brassica rapa]	Q9FIE3|VIN3_ARATH	0	798	Protein VERNALIZATION INSENSITIVE 3 OS=Arabidopsis thaliana OX=3702 GN=VIN3 PE=1 SV=2
A03G048140.1	8.26228	4.45568	0	0	UP	183	-	-	-	-	-	-	-	-	XP_013746383.1	1.6e-97	360.5	XP_013746383.1 F-box protein At1g61340-like [Brassica napus]	Q8GX77|FB316_ARATH	4.37e-80	238	F-box protein At1g61340 OS=Arabidopsis thaliana OX=3702 GN=At1g61340 PE=2 SV=1
A10G032030.1	8.25019	-0.180836	2.07e-24	9.53e-24	UP	496	-	-	-	-	-	-	-	-	CDY40320.1	7.4e-286	987.6	CDY40320.1 BnaA10g27480D [Brassica napus]	-	-	-	-
C04G008580.1	8.24008	-0.142479	6.78e-19	2.63e-18	UP	427	KOG0583	0	739	Signal transduction mechanisms	GO:0006468(protein phosphorylation),GO:0007165(signal transduction)	-	GO:0004672(protein kinase activity),GO:0005524(ATP binding)	-	NP_001302975.1	5.6e-242	841.6	NP_001302975.1 CBL-interacting serine/threonine-protein kinase 22-like [Brassica napus]	O80902|CIPKM_ARATH	0	739	CBL-interacting serine/threonine-protein kinase 22 OS=Arabidopsis thaliana OX=3702 GN=CIPK22 PE=2 SV=1
C08G054260.1	8.23504	0.768183	2.75e-81	3e-80	UP	910	KOG4467	1.75e-131	409	Function unknown	-	-	-	-	XP_022564092.1	0	1763.8	XP_022564092.1 uncharacterized protein LOC106405788 [Brassica napus]	-	-	-	-
C09G020210.1	8.21279	0.814008	5.07e-25	2.38e-24	UP	311	KOG4744	7.47e-160	450	Function unknown	-	-	-	-	VDD30243.1	2.6e-39	167.9	VDD30243.1 unnamed protein product [Brassica oleracea]	P13934|LEA76_BRANA	2.76e-10	63.5	Late embryogenesis abundant protein 76 OS=Brassica napus OX=3708 PE=2 SV=2
C09G059260.1	8.20692	6.41895	0	0	UP	334	-	-	-	-	GO:0006355(regulation of transcription, DNA-templated)	-	GO:0003700(DNA-binding transcription factor activity),GO:0003677(DNA binding)	K09286 EREBP; EREBP-like factor	XP_013737860.1	5.5e-192	675.2	XP_013737860.1 dehydration-responsive element-binding protein 2A [Brassica napus]	O82132|DRE2A_ARATH	9.3e-131	379	Dehydration-responsive element-binding protein 2A OS=Arabidopsis thaliana OX=3702 GN=DREB2A PE=1 SV=1
A03G002660.1	8.19427	3.38843	0	0	UP	214	-	-	-	-	GO:0006355(regulation of transcription, DNA-templated)	-	GO:0003700(DNA-binding transcription factor activity),GO:0003677(DNA binding)	K09286 EREBP; EREBP-like factor	XP_013683284.1	6.8e-111	405.2	XP_013683284.1 dehydration-responsive element-binding protein 1B [Brassica napus]	Q9SYS6|DRE1C_ARATH	1.94e-119	340	Dehydration-responsive element-binding protein 1C OS=Arabidopsis thaliana OX=3702 GN=DREB1C PE=2 SV=2
A10G002980.1	8.17862	7.19562	0	0	UP	541	-	-	-	-	-	GO:0016021(integral component of membrane)	-	-	XP_009119279.1	7.8e-281	971.1	XP_009119279.1 PREDICTED: probable folate-biopterin transporter 8, chloroplastic isoform X1 [Brassica rapa]	F4I5Q2|FBT8_ARATH	0	817	Probable folate-biopterin transporter 8, chloroplastic OS=Arabidopsis thaliana OX=3702 GN=At1g04570 PE=2 SV=1
A05G001630.1	8.1705	-0.512303	1.71e-20	7.03e-20	UP	646	-	-	-	-	-	-	GO:0016757(glycosyltransferase activity),GO:0047262(polygalacturonate 4-alpha-galacturonosyltransferase activity)	K13648 GAUT; alpha-1,4-galacturonosyltransferase [EC:2.4.1.43]	VDC69416.1	0	1282.7	VDC69416.1 unnamed protein product [Brassica rapa]	Q9ZPZ1|GAUT2_ARATH	0	843	Putative galacturonosyltransferase 2 OS=Arabidopsis thaliana OX=3702 GN=GAUT2 PE=5 SV=1
A03G032720.1	8.16623	-0.341632	1.38e-20	5.68e-20	UP	334	KOG0810	2.84e-172	483	Intracellular trafficking, secretion, and vesicular transport	GO:0016192(vesicle-mediated transport)	GO:0016020(membrane)	-	K08486 STX1B_2_3; syntaxin 1B/2/3	XP_013672570.1	1.3e-156	557.8	XP_013672570.1 syntaxin-122-like [Brassica napus]	Q9SVC2|SY122_ARATH	1.2e-171	483	Syntaxin-122 OS=Arabidopsis thaliana OX=3702 GN=SYP122 PE=1 SV=1
A07G027990.1	8.16015	-0.265047	1.85e-20	7.57e-20	UP	529	KOG1237	0	783	Amino acid transport and metabolism	GO:0055085(transmembrane transport),GO:0042938(dipeptide transport)	GO:0016020(membrane)	GO:0022857(transmembrane transporter activity),GO:0042937(tripeptide transmembrane transporter activity),GO:0071916(dipeptide transmembrane transporter activity)	K14638 SLC15A3_4, PHT; solute carrier family 15 (peptide/histidine transporter), member 3/4	XP_013649006.1	1.6e-294	1016.5	XP_013649006.1 protein NRT1/ PTR FAMILY 5.11-like [Brassica napus]	Q8RX67|PTR24_ARATH	0	816	Protein NRT1/ PTR FAMILY 5.11 OS=Arabidopsis thaliana OX=3702 GN=NPF5.11 PE=2 SV=1
A08G018820.1	8.11979	5.0082	0	0	UP	283	-	-	-	-	GO:0006355(regulation of transcription, DNA-templated)	-	GO:0003700(DNA-binding transcription factor activity),GO:0003677(DNA binding)	K09286 EREBP; EREBP-like factor	XP_013654962.1	6.9e-103	379	XP_013654962.1 dehydration-responsive element-binding protein 1B-like [Brassica napus]	Q9SYS6|DRE1C_ARATH	2.15e-100	295	Dehydration-responsive element-binding protein 1C OS=Arabidopsis thaliana OX=3702 GN=DREB1C PE=2 SV=2
A03G021380.1	8.11481	0.789503	5.77e-67	5.47e-66	UP	158	KOG0800	5.7e-74	219	Posttranslational modification, protein turnover, chaperones	-	-	-	-	XP_013648165.1	7e-89	331.6	XP_013648165.1 RING-H2 finger protein ATL66 [Brassica napus]	Q9SRM0|ATL66_ARATH	2.42e-73	219	RING-H2 finger protein ATL66 OS=Arabidopsis thaliana OX=3702 GN=ATL66 PE=2 SV=1
C08G027600.1	8.11371	0.0698723	4.65e-19	1.81e-18	UP	97	-	-	-	-	GO:0098869(cellular oxidant detoxification)	-	-	-	XP_013713882.1	3.9e-42	175.6	XP_013713882.1 protein RESPONSE TO LOW SULFUR 3 [Brassica napus]	Q9SCK2|LSU3_ARATH	6.83e-48	150	Protein RESPONSE TO LOW SULFUR 3 OS=Arabidopsis thaliana OX=3702 GN=LSU3 PE=4 SV=1
A07G021520.1	8.11316	-0.0918448	2.09e-48	1.56e-47	UP	112	-	-	-	-	-	-	-	-	-	-	-	-	-	-	-	-
A01G009240.1	8.10116	5.66852	0	0	UP	213	KOG0034	1.68e-141	395	Signal transduction mechanisms	GO:0019722(calcium-mediated signaling)	-	GO:0005509(calcium ion binding),GO:0019900(kinase binding)	K06268 PPP3R, CNB; serine/threonine-protein phosphatase 2B regulatory subunit	XP_009130811.1	2.6e-115	419.9	XP_009130811.1 PREDICTED: calcineurin B-like protein 1 [Brassica rapa]	O81445|CNBL1_ARATH	4.98e-154	428	Calcineurin B-like protein 1 OS=Arabidopsis thaliana OX=3702 GN=CBL1 PE=1 SV=3
C02G026170.1	8.0764	3.72993	0	0	UP	164	KOG0714	3.48e-72	215	Posttranslational modification, protein turnover, chaperones	-	-	-	-	CDY09504.1	3.3e-89	332.8	CDY09504.1 BnaC02g20460D [Brassica napus]	O35723|DNJB3_MOUSE	3.18e-19	84.3	DnaJ homolog subfamily B member 3 OS=Mus musculus OX=10090 GN=Dnajb3 PE=2 SV=1
C09G060250.1	8.02167	0.861689	1.96e-44	1.38e-43	UP	654	-	-	-	-	-	-	GO:0008168(methyltransferase activity)	K21484 BSMT1; benzoate/salicylate 1-O-methyltransferase [EC:2.1.1.273 2.1.1.274]	XP_013666151.1	9e-223	778.5	XP_013666151.1 salicylate/benzoate carboxyl methyltransferase-like isoform X2 [Brassica napus]	Q6XMI3|BSMT1_ARATH	6.85e-174	503	Salicylate/benzoate carboxyl methyltransferase OS=Arabidopsis thaliana OX=3702 GN=BSMT1 PE=1 SV=1
C07G015930.1	8.01981	-0.593245	3.98e-20	1.62e-19	UP	112	-	-	-	-	-	-	-	-	RQL91652.1	1.6e-58	230.3	RQL91652.1 hypothetical protein DY000_00017870 [Brassica cretica]	C0LGG8|Y5343_ARATH	4.73e-15	72.8	Probable LRR receptor-like serine/threonine-protein kinase At1g53430 OS=Arabidopsis thaliana OX=3702 GN=At1g53430 PE=1 SV=1
A02G005640.1	7.99688	2.67602	1.15e-188	2.31e-187	UP	367	KOG1502	0	664	Defense mechanisms	-	-	-	-	XP_009125995.1	3.3e-206	722.6	XP_009125995.1 PREDICTED: cinnamoyl-CoA reductase-like SNL6 isoform X1 [Brassica rapa]	Q0JKZ0|SNL6_ORYSJ	3.34e-100	304	Cinnamoyl-CoA reductase-like SNL6 OS=Oryza sativa subsp. japonica OX=39947 GN=SNL6 PE=3 SV=1
A02G020390.1	7.99508	2.69456	7.61e-165	1.38e-163	UP	154	-	-	-	-	GO:0006952(defense response)	-	-	-	XP_009127832.1	6.9e-57	225.3	XP_009127832.1 PREDICTED: MLP-like protein 31 [Brassica rapa]	Q941R6|MLP31_ARATH	8.8e-70	211	MLP-like protein 31 OS=Arabidopsis thaliana OX=3702 GN=MLP31 PE=2 SV=2
A04G010960.1	7.98113	0.519684	1.24e-58	1.08e-57	UP	113	-	-	-	-	-	-	-	-	RID65752.1	9.3e-35	151.4	RID65752.1 hypothetical protein BRARA_D00930 [Brassica rapa]	-	-	-	-
A08G024870.1	7.97606	6.53979	0	0	UP	267	-	-	-	-	-	-	-	-	VDD06749.1	4e-153	545.8	VDD06749.1 unnamed protein product [Brassica rapa]	-	-	-	-
C04G063450.1	7.95653	1.34802	4.48e-105	5.83e-104	UP	234	-	-	-	-	-	-	-	-	XP_013637056.1	1.3e-126	457.6	XP_013637056.1 PREDICTED: rhodanese-like domain-containing protein 9, chloroplastic isoform X1 [Brassica oleracea var. oleracea]	O48529|STR9_ARATH	3.76e-158	440	Rhodanese-like domain-containing protein 9, chloroplastic OS=Arabidopsis thaliana OX=3702 GN=STR9 PE=2 SV=1
C05G004160.1	7.93746	1.96846	2.86e-145	4.7e-144	UP	364	KOG0143	0	632	Secondary metabolites biosynthesis, transport and catabolism; General function prediction only	-	-	-	-	XP_022558058.1	1.2e-213	747.3	XP_022558058.1 1-aminocyclopropane-1-carboxylate oxidase homolog 1-like [Brassica napus]	Q84MB3|ACCH1_ARATH	0	649	1-aminocyclopropane-1-carboxylate oxidase homolog 1 OS=Arabidopsis thaliana OX=3702 GN=At1g06620 PE=2 SV=1
C08G034670.1	7.93551	0.00954574	3.49e-19	1.37e-18	UP	158	KOG1603	5.79e-30	108	Inorganic ion transport and metabolism	-	-	GO:0046872(metal ion binding)	-	XP_013603545.1	1.4e-89	334	XP_013603545.1 PREDICTED: heavy metal-associated isoprenylated plant protein 26 [Brassica oleracea var. oleracea]	B3H6D0|HIP45_ARATH	4.17e-88	257	Heavy metal-associated isoprenylated plant protein 45 OS=Arabidopsis thaliana OX=3702 GN=HIPP45 PE=3 SV=1
C03G012510.1	7.91737	1.54276	6.78e-119	9.63e-118	UP	559	-	-	-	-	GO:0010048(vernalization response),GO:0040029(regulation of gene expression, epigenetic)	-	-	-	XP_013682609.1	0	1091.6	XP_013682609.1 protein VERNALIZATION INSENSITIVE 3-like [Brassica napus]	Q9FIE3|VIN3_ARATH	0	784	Protein VERNALIZATION INSENSITIVE 3 OS=Arabidopsis thaliana OX=3702 GN=VIN3 PE=1 SV=2
A01G041210.1	7.91102	6.00066	0	0	UP	194	-	-	-	-	-	-	-	-	XP_013620500.1	3.5e-106	389.4	XP_013620500.1 PREDICTED: protein LURP-one-related 10 [Brassica oleracea var. oleracea]	Q9SF24|LOR10_ARATH	1.75e-131	369	Protein LURP-one-related 10 OS=Arabidopsis thaliana OX=3702 GN=At3g11740 PE=2 SV=2
C04G066310.1	7.90773	1.84539	1.07e-164	1.93e-163	UP	168	-	-	-	-	-	GO:0009579(thylakoid)	-	-	XP_013688177.1	3.5e-86	322.8	XP_013688177.1 protein CURVATURE THYLAKOID 1B, chloroplastic-like [Brassica napus]	Q8LCA1|CUT1B_ARATH	8.43e-59	184	Protein CURVATURE THYLAKOID 1B, chloroplastic OS=Arabidopsis thaliana OX=3702 GN=CURT1B PE=1 SV=2
C04G066480.1	7.90616	2.7962	6.77e-187	1.35e-185	UP	660	KOG1256	0	1269	Lipid transport and metabolism	GO:0006631(fatty acid metabolic process)	-	GO:0004467(long-chain fatty acid-CoA ligase activity)	K01897 ACSL, fadD; long-chain acyl-CoA synthetase [EC:6.2.1.3]	XP_013748820.1	0	1359.4	XP_013748820.1 long chain acyl-CoA synthetase 1-like [Brassica napus]	O22898|LACS1_ARATH	0	1269	Long chain acyl-CoA synthetase 1 OS=Arabidopsis thaliana OX=3702 GN=LACS1 PE=2 SV=1
C06G040010.1	7.89613	3.1213	1.4e-200	2.92e-199	UP	168	KOG0714	8.36e-77	226	Posttranslational modification, protein turnover, chaperones	-	-	-	-	XP_013590357.1	1.2e-91	340.9	XP_013590357.1 PREDICTED: chaperone protein DnaJ [Brassica oleracea var. oleracea]	Q72GN6|DNAJ_THET2	2.45e-19	86.3	Chaperone protein DnaJ OS=Thermus thermophilus (strain HB27 / ATCC BAA-163 / DSM 7039) OX=262724 GN=dnaJ PE=3 SV=1
C04G061700.1	7.87154	2.51007	1.65e-185	3.27e-184	UP	112	-	-	-	-	GO:0042753(positive regulation of circadian rhythm)	-	-	-	XP_013634741.1	7.8e-50	201.4	XP_013634741.1 PREDICTED: protein EARLY FLOWERING 4-like [Brassica oleracea var. oleracea]	O04211|ELF4_ARATH	1.32e-59	181	Protein EARLY FLOWERING 4 OS=Arabidopsis thaliana OX=3702 GN=ELF4 PE=1 SV=1
C03G060940.1	7.85443	4.13696	0	0	UP	322	-	-	-	-	GO:0006355(regulation of transcription, DNA-templated)	-	GO:0003700(DNA-binding transcription factor activity),GO:0003677(DNA binding)	-	XP_013704864.1	5.7e-146	522.3	XP_013704864.1 transcription factor LUX-like [Brassica napus]	Q9SNB4|PCL1_ARATH	0	520	Transcription factor LUX OS=Arabidopsis thaliana OX=3702 GN=LUX PE=1 SV=1
C05G024180.1	7.85443	1.19751	8.74e-19	3.38e-18	UP	377	KOG0251	0	671	Intracellular trafficking, secretion, and vesicular transport; Signal transduction mechanisms	GO:0048268(clathrin coat assembly),GO:0072583(clathrin-dependent endocytosis)	GO:0030136(clathrin-coated vesicle)	GO:0005545(1-phosphatidylinositol binding),GO:0030276(clathrin binding),GO:0005543(phospholipid binding)	-	CDY57160.1	2.7e-195	686.4	CDY57160.1 BnaC05g50410D [Brassica napus]	Q9FRH3|CAP13_ARATH	0	671	Putative clathrin assembly protein At1g25240 OS=Arabidopsis thaliana OX=3702 GN=At1g25240 PE=3 SV=1
C09G014360.1	7.85069	2.74052	2.32e-187	4.63e-186	UP	670	-	-	-	-	-	-	GO:0005515(protein binding)	-	VDD29556.1	7e-130	469.9	VDD29556.1 unnamed protein product [Brassica oleracea]	O65375|LRX1_ARATH	0	648	Leucine-rich repeat extensin-like protein 1 OS=Arabidopsis thaliana OX=3702 GN=LRX1 PE=1 SV=1
C04G057880.1	7.83465	-0.750313	1.06e-13	3.34e-13	UP	282	-	-	-	-	GO:0048564(photosystem I assembly),GO:0080183(response to photooxidative stress)	GO:0009535(chloroplast thylakoid membrane)	-	-	XP_013747298.1	2.2e-154	550.1	XP_013747298.1 uncharacterized protein LOC106450190 [Brassica napus]	-	-	-	-
A10G002530.1	7.82269	0.828347	1.88e-56	1.59e-55	UP	778	-	-	-	-	GO:0006508(proteolysis)	-	GO:0008236(serine-type peptidase activity),GO:0004252(serine-type endopeptidase activity)	-	XP_013666397.1	0	1505	XP_013666397.1 subtilisin-like protease SBT1.2 [Brassica napus]	O64495|SBT12_ARATH	0	1381	Subtilisin-like protease SBT1.2 OS=Arabidopsis thaliana OX=3702 GN=SBT1.2 PE=2 SV=1
A09G063450.1	7.80998	3.34258	1.43e-119	2.04e-118	UP	205	-	-	-	-	GO:0006355(regulation of transcription, DNA-templated)	-	GO:0003700(DNA-binding transcription factor activity),GO:0003677(DNA binding)	-	XP_009118070.1	7.9e-117	424.9	XP_009118070.1 PREDICTED: dehydration-responsive element-binding protein 1F-like [Brassica rapa]	Q9LN86|DRE1F_ARATH	2.1e-110	317	Dehydration-responsive element-binding protein 1F OS=Arabidopsis thaliana OX=3702 GN=DREB1F PE=2 SV=1
C07G039000.1	7.80465	0.253527	3.05e-16	1.07e-15	UP	249	-	-	-	-	-	-	-	-	XP_013643687.1	8.6e-134	481.5	XP_013643687.1 uncharacterized protein BNAC07G29880D [Brassica napus]	-	-	-	-
C08G044650.1	7.79073	8.95525	0	0	UP	275	-	-	-	-	-	-	-	K13464 JAZ; jasmonate ZIM domain-containing protein	XP_013600210.1	3.6e-149	532.7	XP_013600210.1 PREDICTED: protein TIFY 10A-like [Brassica oleracea var. oleracea]	Q9LMA8|TI10A_ARATH	2.81e-128	367	Protein TIFY 10A OS=Arabidopsis thaliana OX=3702 GN=TIFY10A PE=1 SV=1
A04G006420.1	7.76221	1.14952	3.52e-81	3.85e-80	UP	382	KOG0771	0	698	Intracellular trafficking, secretion, and vesicular transport	-	-	GO:0005515(protein binding),GO:0005085(guanyl-nucleotide exchange factor activity)	K14003 PREB, SEC12; prolactin regulatory element-binding protein	XP_022573716.1	3.8e-221	772.3	XP_022573716.1 SEC12-like protein 1 [Brassica napus]	Q8GYE0|PHF1_ARATH	0	698	SEC12-like protein 1 OS=Arabidopsis thaliana OX=3702 GN=PHF1 PE=1 SV=2
A05G032660.1	7.74615	4.87982	2.89e-247	7.09e-246	UP	229	KOG4744	3.64e-116	332	Function unknown	-	-	-	-	NP_001303150.1	2.8e-06	57.8	NP_001303150.1 late embryogenesis abundant protein 76-like [Brassica napus]	P13934|LEA76_BRANA	6.04e-125	358	Late embryogenesis abundant protein 76 OS=Brassica napus OX=3708 PE=2 SV=2
C04G008590.1	7.74326	6.94276	0	0	UP	476	-	-	-	-	GO:0006355(regulation of transcription, DNA-templated)	-	GO:0003700(DNA-binding transcription factor activity),GO:0043565(sequence-specific DNA binding)	K13424 WRKY33; WRKY transcription factor 33	XP_013631647.1	1.4e-180	637.9	XP_013631647.1 PREDICTED: probable WRKY transcription factor 33 [Brassica oleracea var. oleracea]	Q8S8P5|WRK33_ARATH	0	659	Probable WRKY transcription factor 33 OS=Arabidopsis thaliana OX=3702 GN=WRKY33 PE=1 SV=2
C08G014380.1	7.73725	5.88455	0	0	UP	250	-	-	-	-	GO:0006355(regulation of transcription, DNA-templated)	-	GO:0003700(DNA-binding transcription factor activity),GO:0003677(DNA binding)	K09286 EREBP; EREBP-like factor	NP_001302772.1	6.6e-126	455.3	NP_001302772.1 dehydration-responsive element-binding protein 1B-like [Brassica napus]	P93835|DRE1B_ARATH	1.12e-113	327	Dehydration-responsive element-binding protein 1B OS=Arabidopsis thaliana OX=3702 GN=DREB1B PE=1 SV=2
A09G002870.1	7.72922	-0.510747	5.65e-17	2.04e-16	UP	554	KOG0504	0	539	General function prediction only	-	-	GO:0005515(protein binding)	-	VDC58309.1	2.5e-218	763.5	VDC58309.1 unnamed protein product [Brassica rapa]	Q8LPS2|ACD6_ARATH	8.62e-105	332	Protein ACCELERATED CELL DEATH 6 OS=Arabidopsis thaliana OX=3702 GN=ACD6 PE=1 SV=1
A01G038950.1	7.72824	0.296689	3.36e-52	2.67e-51	UP	758	KOG1124	0	712	General function prediction only	-	-	GO:0005515(protein binding)	-	XP_013644719.1	0	1206.8	XP_013644719.1 TPR repeat-containing thioredoxin TTL2-like [Brassica napus]	F4IXE4|TTL2_ARATH	0	882	TPR repeat-containing thioredoxin TTL2 OS=Arabidopsis thaliana OX=3702 GN=TTL2 PE=2 SV=2
C05G002810.1	7.72611	0.205332	1.75e-17	6.46e-17	UP	185	-	-	-	-	-	-	-	-	XP_013693783.1	1.3e-99	367.5	XP_013693783.1 uncharacterized protein BNAC05G02680D isoform X1 [Brassica napus]	Q6L4D2|PM19L_ORYSJ	4.08e-62	192	Membrane protein PM19L OS=Oryza sativa subsp. japonica OX=39947 GN=PM19L PE=2 SV=1
A01G004590.1	7.71149	2.8908	2.65e-92	3.15e-91	UP	99	-	-	-	-	-	-	-	-	XP_009122233.1	2.9e-48	196.1	XP_009122233.1 PREDICTED: uncharacterized protein LOC103846936 [Brassica rapa]	-	-	-	-
A10G002970.1	7.70937	-0.215487	3.37e-16	1.18e-15	UP	185	-	-	-	-	-	-	-	-	XP_013585532.1	3.6e-100	369.4	XP_013585532.1 PREDICTED: uncharacterized protein LOC106294512 [Brassica oleracea var. oleracea]	Q6L4D2|PM19L_ORYSJ	1.23e-61	191	Membrane protein PM19L OS=Oryza sativa subsp. japonica OX=39947 GN=PM19L PE=2 SV=1
A04G027480.1	7.70842	3.01904	7.01e-198	1.45e-196	UP	313	-	-	-	-	GO:0042753(positive regulation of circadian rhythm)	-	-	-	RID67343.1	7e-48	196.4	RID67343.1 hypothetical protein BRARA_D02427 [Brassica rapa]	O04211|ELF4_ARATH	8.92e-57	182	Protein EARLY FLOWERING 4 OS=Arabidopsis thaliana OX=3702 GN=ELF4 PE=1 SV=1
A03G034710.1	7.70807	1.38476	4.22e-80	4.57e-79	UP	232	-	-	-	-	-	-	-	-	VDC82970.1	9.4e-66	255.4	VDC82970.1 unnamed protein product [Brassica rapa]	-	-	-	-
A09G059670.1	7.68968	8.48183	0	0	UP	330	-	-	-	-	-	-	-	K13464 JAZ; jasmonate ZIM domain-containing protein	XP_013664644.1	6.2e-148	528.9	XP_013664644.1 protein TIFY 10A-like [Brassica napus]	Q9LMA8|TI10A_ARATH	1.39e-128	370	Protein TIFY 10A OS=Arabidopsis thaliana OX=3702 GN=TIFY10A PE=1 SV=1
C07G034900.1	7.68487	5.07727	0	0	UP	359	-	-	-	-	-	-	GO:0005515(protein binding),GO:0008270(zinc ion binding)	-	XP_013644281.1	1.5e-174	617.5	XP_013644281.1 zinc finger protein CONSTANS-LIKE 10 [Brassica napus]	Q9LUA9|COL10_ARATH	0	572	Zinc finger protein CONSTANS-LIKE 10 OS=Arabidopsis thaliana OX=3702 GN=COL10 PE=1 SV=1
A02G012630.1	7.67556	0.617764	3.27e-71	3.25e-70	UP	559	-	-	-	-	GO:0010048(vernalization response),GO:0040029(regulation of gene expression, epigenetic)	-	-	-	XP_009126843.1	0	1112.4	XP_009126843.1 PREDICTED: protein VERNALIZATION INSENSITIVE 3-like isoform X3 [Brassica rapa]	Q9FIE3|VIN3_ARATH	0	798	Protein VERNALIZATION INSENSITIVE 3 OS=Arabidopsis thaliana OX=3702 GN=VIN3 PE=1 SV=2
A07G036380.1	7.67513	0.52803	1.22e-17	4.51e-17	UP	127	-	-	-	-	-	-	-	-	XP_009106011.1	2e-57	226.9	XP_009106011.1 PREDICTED: non-specific lipid-transfer protein-like protein At2g13820 isoform X1 [Brassica rapa]	Q9FFY3|VAS_ARATH	3.26e-06	47	Lipid transfer-like protein VAS OS=Arabidopsis thaliana OX=3702 GN=VAS PE=2 SV=1
C04G066080.1	7.67139	0.314446	2.33e-62	2.1e-61	UP	551	KOG2381	0	594	Signal transduction mechanisms	-	-	GO:0005515(protein binding)	-	XP_022556859.1	0	1102	XP_022556859.1 phosphatidylinositol 4-kinase gamma 4-like [Brassica napus]	Q9ZPY9|P4KG4_ARATH	0	940	Phosphatidylinositol 4-kinase gamma 4 OS=Arabidopsis thaliana OX=3702 GN=PI4KG4 PE=1 SV=1
A06G015720.1	7.65846	1.28668	7.44e-18	2.79e-17	UP	256	-	-	-	-	-	-	-	-	XP_013584497.1	2.2e-132	476.9	XP_013584497.1 PREDICTED: UPF0496 protein At1g20180-like isoform X3 [Brassica oleracea var. oleracea]	Q6DYE5|U496K_ARATH	1.61e-123	359	UPF0496 protein At1g20180 OS=Arabidopsis thaliana OX=3702 GN=At1g20180 PE=2 SV=2
C08G050140.1	7.64158	2.46587	3.4e-209	7.32e-208	UP	528	-	-	-	-	GO:0005975(carbohydrate metabolic process)	-	GO:0004650(polygalacturonase activity)	-	CDY54228.1	2.1e-294	1016.1	CDY54228.1 BnaC08g49850D [Brassica napus]	Q949Z1|PGLR4_ARATH	9.1e-121	366	Polygalacturonase At1g48100 OS=Arabidopsis thaliana OX=3702 GN=At1g48100 PE=2 SV=1
A09G001940.1	7.63385	0.667132	3.29e-55	2.72e-54	UP	470	-	-	-	-	GO:0006468(protein phosphorylation)	-	GO:0030246(carbohydrate binding),GO:0004672(protein kinase activity),GO:0005524(ATP binding)	-	XP_013739376.2	7.8e-245	851.3	XP_013739376.2 L-type lectin-domain containing receptor kinase IV.4-like [Brassica napus]	O81291|LRK44_ARATH	0	711	L-type lectin-domain containing receptor kinase IV.4 OS=Arabidopsis thaliana OX=3702 GN=LECRK44 PE=3 SV=1
A07G029580.1	7.61986	0.574756	7.54e-52	5.96e-51	UP	326	KOG1584	6.69e-159	448	General function prediction only	-	-	GO:0008146(sulfotransferase activity)	-	XP_022545315.1	1.8e-192	676.8	XP_022545315.1 cytosolic sulfotransferase 1-like [Brassica napus]	Q9FG94|SOT1_ARATH	2.84e-158	448	Cytosolic sulfotransferase 1 OS=Arabidopsis thaliana OX=3702 GN=SOT1 PE=2 SV=1
C03G024430.1	7.60565	9.13318	0	0	UP	142	-	-	-	-	-	-	-	-	XP_013683767.1	1.1e-40	171.4	XP_013683767.1 protein COLD-REGULATED 15B, chloroplastic isoform X2 [Brassica napus]	Q9SIN5|CR15B_ARATH	1.48e-63	193	Protein COLD-REGULATED 15B, chloroplastic OS=Arabidopsis thaliana OX=3702 GN=COR15B PE=1 SV=1
C05G052630.1	7.60542	4.9425	3.58e-237	8.54e-236	UP	245	-	-	-	-	-	-	-	-	XP_013584404.1	3.8e-110	402.9	XP_013584404.1 PREDICTED: REF/SRPP-like protein At3g05500 [Brassica oleracea var. oleracea]	Q9MA63|Y3550_ARATH	1.09e-155	435	REF/SRPP-like protein At3g05500 OS=Arabidopsis thaliana OX=3702 GN=At3g05500 PE=1 SV=1
C06G039580.1	7.60361	4.77902	0	0	UP	166	-	-	-	-	-	-	GO:0005515(protein binding)	-	XP_013700818.1	3.7e-72	276.2	XP_013700818.1 uncharacterized protein BNAC06G43650D [Brassica napus]	-	-	-	-
C04G012150.1	7.5932	5.21314	0	0	UP	261	KOG1571	9.68e-148	419	Posttranslational modification, protein turnover, chaperones	-	-	-	-	XP_022556134.1	7.4e-152	541.6	XP_022556134.1 EID1-like F-box protein 3 [Brassica napus]	Q93ZT5|EDL3_ARATH	2.45e-147	416	EID1-like F-box protein 3 OS=Arabidopsis thaliana OX=3702 GN=EDL3 PE=2 SV=1
A10G028180.1	7.57362	1.91299	1.61e-168	2.95e-167	UP	276	-	-	-	-	GO:0006527(arginine catabolic process),GO:0008295(spermidine biosynthetic process)	-	GO:0003824(catalytic activity),GO:0008792(arginine decarboxylase activity)	-	XP_009122911.1	3.1e-148	529.6	XP_009122911.1 PREDICTED: arginine decarboxylase 2-like [Brassica rapa]	O23141|SPE2_ARATH	6.94e-154	449	Arginine decarboxylase 2 OS=Arabidopsis thaliana OX=3702 GN=ADC2 PE=1 SV=1
A06G011280.1	7.56946	-0.627654	1.53e-15	5.23e-15	UP	287	-	-	-	-	GO:0006351(transcription, DNA-templated)	-	GO:0043565(sequence-specific DNA binding)	-	XP_022576461.1	1.9e-156	557	XP_022576461.1 uncharacterized protein LOC106346668 [Brassica napus]	-	-	-	-
A09G019320.1	7.5365	2.63714	1.96e-18	7.5e-18	UP	277	-	-	-	-	-	-	-	-	VDC59977.1	9.9e-147	524.6	VDC59977.1 unnamed protein product [Brassica rapa]	-	-	-	-
C04G008750.1	7.53432	3.67983	1.19e-18	4.58e-18	UP	244	-	-	-	-	GO:0006355(regulation of transcription, DNA-templated)	-	GO:0003700(DNA-binding transcription factor activity),GO:0003677(DNA binding)	-	XP_013634722.1	4.3e-138	495.7	XP_013634722.1 PREDICTED: dehydration-responsive element-binding protein 2E [Brassica oleracea var. oleracea]	O80917|DRE2E_ARATH	3.38e-89	266	Dehydration-responsive element-binding protein 2E OS=Arabidopsis thaliana OX=3702 GN=DREB2E PE=2 SV=1
A09G005010.1	7.53215	1.75619	5.55e-17	2.01e-16	UP	353	-	-	-	-	GO:0006355(regulation of transcription, DNA-templated)	-	GO:0003700(DNA-binding transcription factor activity),GO:0043565(sequence-specific DNA binding)	-	AHB33869.1	4.8e-170	602.4	AHB33869.1 WRKY transcription factor 75 [Brassica rapa]	Q9FGZ4|WRK48_ARATH	8.73e-139	402	Probable WRKY transcription factor 48 OS=Arabidopsis thaliana OX=3702 GN=WRKY48 PE=2 SV=1
C08G053440.1	7.53094	1.86624	4.27e-153	7.29e-152	UP	796	KOG0619	0	842	General function prediction only	-	-	GO:0005515(protein binding)	-	XP_013716336.1	4.5e-192	676.8	XP_013716336.1 receptor-like protein 12 isoform X2 [Brassica napus]	F4KHA2|RLP54_ARATH	0	842	Receptor-like protein 54 OS=Arabidopsis thaliana OX=3702 GN=RLP54 PE=3 SV=1
C04G062070.1	7.51946	0.106178	1.79e-51	1.4e-50	UP	740	-	-	-	-	-	-	-	-	VDD15761.1	0	1233.8	VDD15761.1 unnamed protein product [Brassica oleracea]	Q9SIY5|RER5_ARATH	0	1217	Protein RETICULATA-RELATED 5, chloroplastic OS=Arabidopsis thaliana OX=3702 GN=RER5 PE=2 SV=1
C07G003230.1	7.51877	4.49067	0	0	UP	607	-	-	-	-	-	-	GO:0005515(protein binding)	-	XP_013593058.1	0	1273.1	XP_013593058.1 PREDICTED: adagio protein 2-like [Brassica oleracea var. oleracea]	Q8W420|ADO2_ARATH	0	1050	Adagio protein 2 OS=Arabidopsis thaliana OX=3702 GN=ADO2 PE=1 SV=1
A04G011120.1	7.50862	2.31214	1.13e-137	1.78e-136	UP	130	-	-	-	-	GO:0006355(regulation of transcription, DNA-templated)	-	-	-	XP_009139825.1	3.6e-59	232.6	XP_009139825.1 PREDICTED: uncharacterized protein LOC103863822 [Brassica rapa]	-	-	-	-
A01G001670.1	7.49924	2.50116	2.91e-175	5.53e-174	UP	354	KOG0198	1.73e-129	375	Signal transduction mechanisms	GO:0006468(protein phosphorylation)	-	GO:0004672(protein kinase activity),GO:0005524(ATP binding)	-	VDC73669.1	1.4e-209	733.8	VDC73669.1 unnamed protein product [Brassica rapa]	O80888|M3K17_ARATH	1.22e-50	176	Mitogen-activated protein kinase kinase kinase 17 OS=Arabidopsis thaliana OX=3702 GN=MAPKKK17 PE=1 SV=1
A02G015780.1	7.48777	1.05033	6.3e-16	2.19e-15	UP	518	KOG0157	0	911	Secondary metabolites biosynthesis, transport and catabolism; Lipid transport and metabolism	-	-	GO:0004497(monooxygenase activity),GO:0005506(iron ion binding),GO:0016705(oxidoreductase activity, acting on paired donors, with incorporation or reduction of molecular oxygen),GO:0020037(heme binding)	-	XP_009127243.1	3.6e-307	1058.5	XP_009127243.1 PREDICTED: cytokinin hydroxylase-like [Brassica rapa]	O48786|C734A_ARATH	1.56e-100	315	Cytochrome P450 734A1 OS=Arabidopsis thaliana OX=3702 GN=CYP734A1 PE=2 SV=1
C02G027890.1	7.47299	3.44183	1.25407127e-316	3.87759846e-315	UP	291	KOG3120	6.58e-180	498	General function prediction only	-	-	GO:0016791(phosphatase activity)	K13248 PHOSPHO2; pyridoxal phosphate phosphatase PHOSPHO2 [EC:3.1.3.74]	XP_013618646.1	1.3e-168	597.4	XP_013618646.1 PREDICTED: inorganic pyrophosphatase 1 [Brassica oleracea var. oleracea]	Q67YC0|PPSP1_ARATH	2.79e-179	498	Inorganic pyrophosphatase 1 OS=Arabidopsis thaliana OX=3702 GN=PS2 PE=1 SV=1
A06G003760.1	7.46405	1.83452	5.85e-119	8.32e-118	UP	380	KOG4469	0	529	Function unknown	-	-	-	K20477 RGP1; RAB6A-GEF complex partner protein 2	RID56909.1	2.1e-184	650.2	RID56909.1 hypothetical protein BRARA_F00324 [Brassica rapa]	-	-	-	-
C05G030330.1	7.45134	0.401018	2.67e-13	8.27e-13	UP	130	-	-	-	-	GO:0009793(embryo development ending in seed dormancy)	-	-	-	XP_013646977.1	2.8e-43	179.9	XP_013646977.1 late embryogenesis abundant protein 6-like isoform X2 [Brassica napus]	Q39138|LEA6_ARATH	4.09e-55	171	Late embryogenesis abundant protein 6 OS=Arabidopsis thaliana OX=3702 GN=LEA6 PE=2 SV=1
C02G046450.1	7.44032	0.663202	4.37e-15	1.47e-14	UP	192	-	-	-	-	-	-	-	-	XP_013651455.1	1.7e-41	174.5	XP_013651455.1 protein COLD-REGULATED 15B, chloroplastic [Brassica napus]	Q9SIN5|CR15B_ARATH	9.19e-21	86.7	Protein COLD-REGULATED 15B, chloroplastic OS=Arabidopsis thaliana OX=3702 GN=COR15B PE=1 SV=1
A05G010420.1	7.43911	3.2228	3.18e-231	7.43e-230	UP	274	KOG1571	3.21e-150	426	Posttranslational modification, protein turnover, chaperones	-	-	-	-	XP_009143681.1	4.2e-158	562.4	XP_009143681.1 PREDICTED: EID1-like F-box protein 3 [Brassica rapa]	Q93ZT5|EDL3_ARATH	1.83e-149	421	EID1-like F-box protein 3 OS=Arabidopsis thaliana OX=3702 GN=EDL3 PE=2 SV=1
C07G046640.1	7.43232	-0.0185866	5.41e-51	4.22e-50	UP	487	KOG1116	0	702	Lipid transport and metabolism; Signal transduction mechanisms	-	-	GO:0016301(kinase activity),GO:0003951(NAD+ kinase activity)	K04718 SPHK; sphingosine kinase [EC:2.7.1.91]	XP_022562754.1	1.5e-283	979.9	XP_022562754.1 sphingosine kinase 1-like isoform X1 [Brassica napus]	Q8L7L1|SPHK1_ARATH	0	837	Sphingosine kinase 1 OS=Arabidopsis thaliana OX=3702 GN=SPHK1 PE=1 SV=1
C04G060120.1	7.43047	0.85059	1.2e-75	1.24e-74	UP	201	KOG3452	8.71e-67	201	Translation, ribosomal structure and biogenesis	GO:0006412(translation)	GO:0005840(ribosome)	GO:0003735(structural constituent of ribosome)	K02920 RP-L36e, RPL36; large subunit ribosomal protein L36e	VDC89429.1	1.4e-81	307.8	VDC89429.1 unnamed protein product [Brassica oleracea]	Q9M352|RL362_ARATH	3.69e-66	201	60S ribosomal protein L36-2 OS=Arabidopsis thaliana OX=3702 GN=RPL36B PE=3 SV=1
A07G028000.1	7.39993	-0.364009	1.14e-14	3.77e-14	UP	519	KOG1237	0	744	Amino acid transport and metabolism	GO:0042938(dipeptide transport),GO:0055085(transmembrane transport)	GO:0016020(membrane)	GO:0042937(tripeptide transmembrane transporter activity),GO:0071916(dipeptide transmembrane transporter activity),GO:0022857(transmembrane transporter activity)	K14638 SLC15A3_4, PHT; solute carrier family 15 (peptide/histidine transporter), member 3/4	XP_022544741.1	5e-293	1011.5	XP_022544741.1 protein NRT1/ PTR FAMILY 5.11-like [Brassica napus]	Q8RX67|PTR24_ARATH	0	773	Protein NRT1/ PTR FAMILY 5.11 OS=Arabidopsis thaliana OX=3702 GN=NPF5.11 PE=2 SV=1
A05G018240.1	7.39897	0.91925	2.8e-13	8.67e-13	UP	895	-	-	-	-	GO:0006468(protein phosphorylation)	-	GO:0005515(protein binding),GO:0004672(protein kinase activity),GO:0005524(ATP binding)	-	XP_009144875.1	0	1647.5	XP_009144875.1 PREDICTED: probable LRR receptor-like serine/threonine-protein kinase At1g51860 [Brassica rapa]	Q9C8I6|IOS1_ARATH	0	1666	LRR receptor-like serine/threonine-protein kinase IOS1 OS=Arabidopsis thaliana OX=3702 GN=IOS1 PE=1 SV=1
C03G006600.1	7.38629	-0.303112	8.76e-13	2.64e-12	UP	475	-	-	-	-	-	-	GO:0030570(pectate lyase activity)	K01728 pel; pectate lyase [EC:4.2.2.2]	XP_009131435.1	1.3e-284	983.4	XP_009131435.1 PREDICTED: probable pectate lyase 19 [Brassica rapa]	Q9LFP5|PLY19_ARATH	0	835	Probable pectate lyase 19 OS=Arabidopsis thaliana OX=3702 GN=At5g15110 PE=2 SV=1
A03G009190.1	7.37591	9.28105	0	0	UP	142	-	-	-	-	-	-	-	-	AAA66068.1	2.6e-42	176.8	AAA66068.1 low-temperature regulated protein BN115 [Brassica napus]	Q9SIN5|CR15B_ARATH	2.51e-65	198	Protein COLD-REGULATED 15B, chloroplastic OS=Arabidopsis thaliana OX=3702 GN=COR15B PE=1 SV=1
A04G022660.1	7.36033	7.8136	0	0	UP	307	KOG1600	0	580	Lipid transport and metabolism	GO:0006629(lipid metabolic process)	-	GO:0016717(oxidoreductase activity, acting on paired donors, with oxidation of a pair of donors resulting in the reduction of molecular oxygen to two molecules of water)	K23119 ADS2; very-long-chain acyl-lipid omega-9 desaturase [EC:1.14.19.75]	XP_013744303.1	7.8e-185	651.4	XP_013744303.1 delta-9 acyl-lipid desaturase 2-like isoform X4 [Brassica napus]	Q9SID2|ADS2_ARATH	0	585	Delta-9 acyl-lipid desaturase 2 OS=Arabidopsis thaliana OX=3702 GN=ADS2 PE=2 SV=2
A08G032610.1	7.35459	2.45309	1.17e-153	2e-152	UP	196	KOG1601	3.89e-80	238	Transcription	-	-	GO:0005515(protein binding)	-	XP_009110963.1	1.7e-105	387.1	XP_009110963.1 PREDICTED: zinc finger protein CONSTANS-LIKE 7-like [Brassica rapa]	Q9LU68|CIA2_ARATH	1.21e-19	89	Protein CHLOROPLAST IMPORT APPARATUS 2 OS=Arabidopsis thaliana OX=3702 GN=CIA2 PE=1 SV=1
A10G014270.1	7.34157	8.41849	0	0	UP	188	KOG4824	6.03e-126	353	Cell wall/membrane/envelope biogenesis	-	-	-	K03098 APOD; apolipoprotein D and lipocalin family protein	RID41227.1	3e-107	392.9	RID41227.1 hypothetical protein BRARA_J01205 [Brassica rapa]	Q9FGT8|TIL_ARATH	2.56e-125	353	Temperature-induced lipocalin-1 OS=Arabidopsis thaliana OX=3702 GN=TIL PE=1 SV=1
C07G026400.1	7.34047	1.77157	6.68e-86	7.57e-85	UP	162	-	-	-	-	-	-	-	K14496 PYL; abscisic acid receptor PYR/PYL family	XP_013597026.1	7.4e-86	321.6	XP_013597026.1 PREDICTED: abscisic acid receptor PYL11-like [Brassica oleracea var. oleracea]	Q9FJ50|PYL11_ARATH	4.37e-88	257	Abscisic acid receptor PYL11 OS=Arabidopsis thaliana OX=3702 GN=PYL11 PE=1 SV=1
C08G048950.1	7.32526	7.23644	0	0	UP	201	-	-	-	-	GO:0006355(regulation of transcription, DNA-templated)	-	GO:0003700(DNA-binding transcription factor activity),GO:0003677(DNA binding)	-	XP_013602812.1	7.2e-115	418.3	XP_013602812.1 PREDICTED: dehydration-responsive element-binding protein 1F [Brassica oleracea var. oleracea]	Q9LN86|DRE1F_ARATH	1.11e-110	318	Dehydration-responsive element-binding protein 1F OS=Arabidopsis thaliana OX=3702 GN=DREB1F PE=2 SV=1
A02G021950.1	7.29055	-0.542325	6.83e-14	2.17e-13	UP	148	-	-	-	-	-	-	-	-	CDY58317.1	1.2e-74	284.3	CDY58317.1 BnaA02g16470D [Brassica napus]	Q9FFY3|VAS_ARATH	7.86e-07	48.9	Lipid transfer-like protein VAS OS=Arabidopsis thaliana OX=3702 GN=VAS PE=2 SV=1
A06G011440.1	7.28734	-0.869059	4.6e-33	2.62e-32	UP	67	-	-	-	-	-	-	-	-	-	-	-	-	-	-	-	-
A01G007360.1	7.28617	1.05792	6.31e-15	2.11e-14	UP	259	-	-	-	-	GO:0009734(auxin-activated signaling pathway)	GO:0016021(integral component of membrane)	-	-	XP_009127829.1	4.4e-149	532.3	XP_009127829.1 PREDICTED: tetraspanin-9 [Brassica rapa]	Q9M0B7|TET9_ARATH	3.79e-136	387	Tetraspanin-9 OS=Arabidopsis thaliana OX=3702 GN=TET9 PE=2 SV=1
C08G052180.1	7.28563	1.55909	4.23e-85	4.77e-84	UP	413	-	-	-	-	-	-	GO:0005515(protein binding)	-	XP_013603468.1	5.5e-178	629	XP_013603468.1 PREDICTED: uncharacterized protein LOC106310795 [Brassica oleracea var. oleracea]	-	-	-	-
C02G006500.1	7.28033	3.24267	1.05e-287	2.98e-286	UP	367	KOG1502	0	647	Defense mechanisms	-	-	-	-	XP_013616430.1	6.6e-207	724.9	XP_013616430.1 PREDICTED: cinnamoyl-CoA reductase 2-like [Brassica oleracea var. oleracea]	Q0JKZ0|SNL6_ORYSJ	8.14e-100	303	Cinnamoyl-CoA reductase-like SNL6 OS=Oryza sativa subsp. japonica OX=39947 GN=SNL6 PE=3 SV=1
C08G045470.1	7.2636	0.673426	7.29e-65	6.78e-64	UP	164	KOG2240	5.25e-95	273	Transcription	-	-	-	K01527 EGD1, BTF3; nascent polypeptide-associated complex subunit beta	XP_013602116.1	2.1e-72	276.9	XP_013602116.1 PREDICTED: transcription factor BTF3 homolog 4-like [Brassica oleracea var. oleracea]	Q9SMW7|BTF3_ARATH	2.23e-94	273	Basic transcription factor 3 OS=Arabidopsis thaliana OX=3702 GN=BTF3 PE=1 SV=1
C04G066800.1	7.26236	-0.18418	6.2e-44	4.34e-43	UP	250	-	-	-	-	-	-	-	-	XP_013631779.1	4.3e-141	505.8	XP_013631779.1 PREDICTED: protein CHLORORESPIRATORY REDUCTION 6, chloroplastic [Brassica oleracea var. oleracea]	O82258|CRR6_ARATH	1.65e-133	379	Protein CHLORORESPIRATORY REDUCTION 6, chloroplastic OS=Arabidopsis thaliana OX=3702 GN=CRR6 PE=2 SV=1
C04G055370.1	7.26076	7.48969	0	0	UP	307	KOG1600	0	580	Lipid transport and metabolism	GO:0006629(lipid metabolic process)	-	GO:0016717(oxidoreductase activity, acting on paired donors, with oxidation of a pair of donors resulting in the reduction of molecular oxygen to two molecules of water)	K23119 ADS2; very-long-chain acyl-lipid omega-9 desaturase [EC:1.14.19.75]	XP_013744303.1	7.8e-185	651.4	XP_013744303.1 delta-9 acyl-lipid desaturase 2-like isoform X4 [Brassica napus]	Q9SID2|ADS2_ARATH	0	585	Delta-9 acyl-lipid desaturase 2 OS=Arabidopsis thaliana OX=3702 GN=ADS2 PE=2 SV=2
C04G063200.1	7.25569	1.8964	2.06e-135	3.2e-134	UP	285	KOG0877	7.53e-156	437	Translation, ribosomal structure and biogenesis	GO:0006412(translation)	GO:0005840(ribosome),GO:0015935(small ribosomal subunit)	GO:0003723(RNA binding),GO:0003735(structural constituent of ribosome)	K02981 RP-S2e, RPS2; small subunit ribosomal protein S2e	XP_009142017.1	2.7e-131	473.4	XP_009142017.1 PREDICTED: 40S ribosomal protein S2-2-like isoform X1 [Brassica rapa]	Q93VB8|RS22_ARATH	3.19e-155	437	40S ribosomal protein S2-2 OS=Arabidopsis thaliana OX=3702 GN=RPS2B PE=2 SV=1
A10G019440.1	7.25361	5.85424	0	0	UP	485	KOG0254	0	860	General function prediction only	GO:0055085(transmembrane transport),GO:0008643(carbohydrate transport)	GO:0016021(integral component of membrane),GO:0016020(membrane)	GO:0022857(transmembrane transporter activity),GO:0051119(sugar transmembrane transporter activity)	K03444 ERD6, ESL1; MFS transporter, SP family, ERD6-like sugar transporter	RID41758.1	1.3e-266	923.7	RID41758.1 hypothetical protein BRARA_J01693 [Brassica rapa]	Q8LBI9|EDL16_ARATH	0	882	Sugar transporter ERD6-like 16 OS=Arabidopsis thaliana OX=3702 GN=At5g18840 PE=2 SV=2
A05G004890.1	7.24295	-0.0829988	5.48e-13	1.67e-12	UP	604	KOG0626	0	864	Carbohydrate transport and metabolism	GO:0005975(carbohydrate metabolic process)	-	GO:0004553(hydrolase activity, hydrolyzing O-glycosyl compounds)	K01188 E3.2.1.21; beta-glucosidase [EC:3.2.1.21]	VDC69723.1	3.6e-295	1018.8	VDC69723.1 unnamed protein product [Brassica rapa]	O64879|BGL15_ARATH	0	864	Beta-glucosidase 15 OS=Arabidopsis thaliana OX=3702 GN=BGLU15 PE=1 SV=1
A10G005430.1	7.23583	1.07466	6.63e-71	6.55e-70	UP	202	KOG1601	3.33e-84	249	Transcription	-	-	GO:0005515(protein binding)	-	XP_013722049.1	1.4e-105	387.5	XP_013722049.1 protein CHLOROPLAST IMPORT APPARATUS 2 [Brassica napus]	Q9LU68|CIA2_ARATH	5.2e-19	87.4	Protein CHLOROPLAST IMPORT APPARATUS 2 OS=Arabidopsis thaliana OX=3702 GN=CIA2 PE=1 SV=1
C01G003040.1	7.22821	7.26592	0	0	UP	304	-	-	-	-	-	-	-	-	RQM01574.1	1.2e-166	590.9	RQM01574.1 hypothetical protein DY000_00028019 [Brassica cretica]	A0A1P8B554|THLP1_ARATH	4.95e-95	284	Thaumatin-like protein 1 OS=Arabidopsis thaliana OX=3702 GN=TLP1 PE=2 SV=1
C09G015260.1	7.22537	1.73564	2.26e-114	3.12e-113	UP	311	KOG1600	8.84e-113	329	Lipid transport and metabolism	GO:0006629(lipid metabolic process)	-	GO:0016717(oxidoreductase activity, acting on paired donors, with oxidation of a pair of donors resulting in the reduction of molecular oxygen to two molecules of water)	K20416 FAD5; palmitoyl-[glycerolipid] 7-desaturase [EC:1.14.19.42]	XP_013718119.1	1.3e-168	597.4	XP_013718119.1 probable lipid desaturase ADS3.2, chloroplastic [Brassica napus]	Q9LVZ3|ADS32_ARATH	6.48e-140	402	Probable lipid desaturase ADS3.2, chloroplastic OS=Arabidopsis thaliana OX=3702 GN=ADS3.2 PE=2 SV=3
A06G031120.1	7.22032	5.88961	0	0	UP	124	-	-	-	-	-	-	-	-	XP_009150507.1	3.1e-23	113.2	XP_009150507.1 PREDICTED: classical arabinogalactan protein 1-like [Brassica rapa]	Q8LCN5|AGP1_ARATH	3.2e-25	95.5	Classical arabinogalactan protein 1 OS=Arabidopsis thaliana OX=3702 GN=AGP1 PE=2 SV=2
A03G042210.1	7.21976	6.11942	0	0	UP	284	-	-	-	-	GO:0010411(xyloglucan metabolic process),GO:0042546(cell wall biogenesis),GO:0005975(carbohydrate metabolic process),GO:0006073(cellular glucan metabolic process)	GO:0005618(cell wall),GO:0048046(apoplast)	GO:0016762(xyloglucan:xyloglucosyl transferase activity),GO:0004553(hydrolase activity, hydrolyzing O-glycosyl compounds)	K08235 E2.4.1.207; xyloglucan:xyloglucosyl transferase [EC:2.4.1.207]	XP_009137909.1	2.6e-174	616.3	XP_009137909.1 PREDICTED: probable xyloglucan endotransglucosylase/hydrolase protein 17 [Brassica rapa]	Q9FI31|XTH20_ARATH	1.43e-180	501	Xyloglucan endotransglucosylase/hydrolase protein 20 OS=Arabidopsis thaliana OX=3702 GN=XTH20 PE=2 SV=1
C01G001870.1	7.21853	5.26715	3.21e-279	8.78e-278	UP	587	-	-	-	-	-	-	-	K14487 GH3; auxin responsive GH3 gene family	XP_013619655.1	0	1171.4	XP_013619655.1 PREDICTED: indole-3-acetic acid-amido synthetase GH3.2 [Brassica oleracea var. oleracea]	O22190|GH33_ARATH	0	1044	Indole-3-acetic acid-amido synthetase GH3.3 OS=Arabidopsis thaliana OX=3702 GN=GH3.3 PE=1 SV=1
A06G030070.1	7.21051	2.48995	6.57e-175	1.25e-173	UP	124	-	-	-	-	-	-	GO:0005515(protein binding)	-	VDC95547.1	1.4e-39	167.5	VDC95547.1 unnamed protein product [Brassica oleracea]	-	-	-	-
A02G041180.1	7.20663	3.75073	0	0	UP	505	KOG1601	0	712	Transcription	GO:0000160(phosphorelay signal transduction system),GO:0009736(cytokinin-activated signaling pathway)	-	GO:0005515(protein binding)	K12130 PRR5; pseudo-response regulator 5	XP_013700489.1	8.4e-245	851.3	XP_013700489.1 two-component response regulator-like APRR5 [Brassica napus]	Q6LA42|APRR5_ARATH	0	712	Two-component response regulator-like APRR5 OS=Arabidopsis thaliana OX=3702 GN=APRR5 PE=1 SV=2
C02G013270.1	7.20626	-0.818665	2.13e-12	6.28e-12	UP	351	KOG2049	1.67e-96	291	Translation, ribosomal structure and biogenesis	-	-	GO:0003723(RNA binding)	-	XP_013616636.1	9.2e-174	614.8	XP_013616636.1 PREDICTED: pumilio homolog 18-like [Brassica oleracea var. oleracea]	Q9XI17|PUM20_ARATH	6.53e-98	296	Putative pumilio homolog 20 OS=Arabidopsis thaliana OX=3702 GN=APUM20 PE=5 SV=2
A06G046730.1	7.1997	2.80061	1.58e-89	1.84e-88	UP	238	-	-	-	-	-	-	GO:0046983(protein dimerization activity)	-	XP_009101773.1	6.3e-126	455.3	XP_009101773.1 PREDICTED: transcription factor bHLH92 [Brassica rapa]	Q9FIX5|BH092_ARATH	3.32e-109	317	Transcription factor bHLH92 OS=Arabidopsis thaliana OX=3702 GN=BHLH92 PE=1 SV=1
A07G010200.1	7.19443	2.6175	8.86e-86	1e-84	UP	123	KOG1752	4e-53	164	Posttranslational modification, protein turnover, chaperones	-	-	GO:0097573(glutathione oxidoreductase activity)	-	XP_009102903.1	9.7e-54	214.5	XP_009102903.1 PREDICTED: glutaredoxin-C9-like [Brassica rapa]	Q9SGP6|GRXC9_ARATH	1.7e-52	164	Glutaredoxin-C9 OS=Arabidopsis thaliana OX=3702 GN=GRXC9 PE=1 SV=1
A06G002230.1	7.1831	-0.234968	7.4e-46	5.34e-45	UP	423	-	-	-	-	-	-	GO:0005515(protein binding)	-	CDY65743.1	1.5e-207	727.2	CDY65743.1 BnaA06g37510D [Brassica napus]	O49326|JAL21_ARATH	1.18e-167	481	Nitrile-specifier protein 2 OS=Arabidopsis thaliana OX=3702 GN=NSP2 PE=2 SV=1
A10G020380.1	7.16825	0.596902	1.57e-47	1.16e-46	UP	183	KOG2313	5.13e-99	285	Signal transduction mechanisms	-	-	-	-	XP_013683100.1	5.1e-91	339	XP_013683100.1 protein BOLA4, chloroplastic/mitochondrial [Brassica napus]	Q9LF68|BOLA4_ARATH	2.18e-98	285	Protein BOLA4, chloroplastic/mitochondrial OS=Arabidopsis thaliana OX=3702 GN=BOLA4 PE=1 SV=1
C03G078460.1	7.16557	0.243658	1.89e-40	1.25e-39	UP	122	-	-	-	-	-	-	-	-	XP_013670366.1	1.9e-62	243.4	XP_013670366.1 uncharacterized protein BNAC03G69930D [Brassica napus]	P0DO12|FLZ18_ARATH	8.45e-72	213	FCS-Like Zinc finger 18 OS=Arabidopsis thaliana OX=3702 GN=FLZ18 PE=1 SV=1
C07G052720.1	7.1586	5.33543	0	0	UP	284	-	-	-	-	GO:0010411(xyloglucan metabolic process),GO:0042546(cell wall biogenesis),GO:0005975(carbohydrate metabolic process),GO:0006073(cellular glucan metabolic process)	GO:0005618(cell wall),GO:0048046(apoplast)	GO:0016762(xyloglucan:xyloglucosyl transferase activity),GO:0004553(hydrolase activity, hydrolyzing O-glycosyl compounds)	K08235 E2.4.1.207; xyloglucan:xyloglucosyl transferase [EC:2.4.1.207]	VDC83809.1	2.6e-174	616.3	VDC83809.1 unnamed protein product, partial [Brassica rapa]	Q9FI31|XTH20_ARATH	0	504	Xyloglucan endotransglucosylase/hydrolase protein 20 OS=Arabidopsis thaliana OX=3702 GN=XTH20 PE=2 SV=1
A06G009570.1	7.12405	6.43093	0	0	UP	768	KOG1134	0	1417	General function prediction only	-	GO:0016020(membrane)	GO:0005227(calcium activated cation channel activity)	K21989 TMEM63, CSC1; calcium permeable stress-gated cation channel	XP_009148626.1	0	1509.6	XP_009148626.1 PREDICTED: CSC1-like protein At1g11960 [Brassica rapa]	B5TYT3|CSCL7_ARATH	0	1430	CSC1-like protein At1g11960 OS=Arabidopsis thaliana OX=3702 GN=At1g11960 PE=2 SV=1
C05G013800.1	7.12389	4.84557	2.78e-280	7.65e-279	UP	522	KOG0255	0	900	General function prediction only	GO:0055085(transmembrane transport)	GO:0016021(integral component of membrane)	GO:0022857(transmembrane transporter activity)	-	XP_013662678.1	6.3e-296	1021.1	XP_013662678.1 organic cation/carnitine transporter 6-like [Brassica napus]	Q9SA36|OCT6_ARATH	0	900	Organic cation/carnitine transporter 6 OS=Arabidopsis thaliana OX=3702 GN=OCT6 PE=2 SV=1
C03G009660.1	7.11631	6.69352	0	0	UP	363	-	-	-	-	-	-	GO:0030145(manganese ion binding)	-	CDY51841.1	5.5e-97	359.8	CDY51841.1 BnaA03g56080D [Brassica napus]	P94072|GL33_ARATH	4.69e-128	369	Germin-like protein subfamily 3 member 3 OS=Arabidopsis thaliana OX=3702 GN=GER3 PE=1 SV=1
C07G003780.1	7.11529	0.399324	1.7e-54	1.4e-53	UP	252	-	-	-	-	-	-	GO:0005515(protein binding)	-	CDY68607.1	3.6e-111	406.4	CDY68607.1 BnaCnng59730D [Brassica napus]	Q9LSJ3|FBL48_ARATH	2.23e-36	137	Putative F-box/LRR-repeat protein At3g28410 OS=Arabidopsis thaliana OX=3702 GN=At3g28410 PE=4 SV=2
A09G060810.1	7.0912	8.8986	0	0	UP	152	-	-	-	-	-	-	-	-	XP_013731236.1	1.6e-69	267.3	XP_013731236.1 uncharacterized protein BNAANNG13040D [Brassica napus]	-	-	-	-
A07G002570.1	7.085	8.42707	0	0	UP	449	-	-	-	-	-	-	-	K19366 SPG20; spartin	CDY24381.1	1.2e-231	807.4	CDY24381.1 BnaA07g03060D [Brassica napus]	O48832|ERD7_ARATH	0	781	Protein EARLY-RESPONSIVE TO DEHYDRATION 7, chloroplastic OS=Arabidopsis thaliana OX=3702 GN=ERD7 PE=1 SV=1
C07G029490.1	7.08459	0.663506	2.63e-08	6.12e-08	UP	235	-	-	-	-	-	-	-	-	RQL94739.1	2.7e-84	317	RQL94739.1 hypothetical protein DY000_00021036 [Brassica cretica]	-	-	-	-
C06G036240.1	7.07609	3.48569	1.01e-114	1.4e-113	UP	225	KOG4189	3.03e-114	326	Function unknown	GO:0120009(intermembrane lipid transfer)	GO:0005737(cytoplasm)	GO:0120013(lipid transfer activity)	-	CDY38602.1	4.3e-124	449.1	CDY38602.1 BnaC06g30250D [Brassica napus]	Q8L7U7|ACDH_ARATH	1.9e-126	359	ACD11 homolog protein OS=Arabidopsis thaliana OX=3702 GN=At4g39670 PE=2 SV=1
C08G026500.1	7.07404	3.53371	0	0	UP	366	KOG1778	0	562	Transcription	-	-	GO:0005515(protein binding)	-	CDY39576.1	8.1e-197	691.4	CDY39576.1 BnaCnng09450D [Brassica napus]	Q94BN0|BT2_ARATH	0	570	BTB/POZ and TAZ domain-containing protein 2 OS=Arabidopsis thaliana OX=3702 GN=BT2 PE=1 SV=1
C04G065570.1	7.04828	0.471316	6.72e-64	6.18e-63	UP	718	KOG0156	0	627	Secondary metabolites biosynthesis, transport and catabolism	-	-	GO:0004497(monooxygenase activity),GO:0005506(iron ion binding),GO:0016705(oxidoreductase activity, acting on paired donors, with incorporation or reduction of molecular oxygen),GO:0020037(heme binding)	K20556 CYP76C; cytochrome P450 family 76 subfamily C	ESQ39189.1	1.1e-277	961.1	ESQ39189.1 hypothetical protein EUTSA_v10001282mg [Eutrema salsugineum]	O64637|C76C2_ARATH	0	627	Cytochrome P450 76C2 OS=Arabidopsis thaliana OX=3702 GN=CYP76C2 PE=2 SV=1
A05G010990.1	7.04556	-0.513778	1.94e-11	5.43e-11	UP	116	-	-	-	-	-	-	-	-	XP_013747383.1	2.1e-58	229.9	XP_013747383.1 protein TIFY 5B-like [Brassica napus]	O64687|TIF5B_ARATH	4.11e-44	143	Protein TIFY 5B OS=Arabidopsis thaliana OX=3702 GN=TIFY 5B PE=2 SV=1
A02G019770.1	7.0433	-0.12028	7.45e-12	2.13e-11	UP	230	KOG0406	1.09e-157	437	Posttranslational modification, protein turnover, chaperones	GO:0006749(glutathione metabolic process)	-	GO:0004364(glutathione transferase activity),GO:0005515(protein binding)	K00799 GST, gst; glutathione S-transferase [EC:2.5.1.18]	CDY56091.1	1.8e-133	480.3	CDY56091.1 BnaA02g35770D [Brassica napus]	Q9CAS6|GSTUB_ARATH	4.6e-157	437	Glutathione S-transferase U11 OS=Arabidopsis thaliana OX=3702 GN=GSTU11 PE=2 SV=1
C03G036370.1	7.04249	3.51216	0	0	UP	188	-	-	-	-	GO:0006355(regulation of transcription, DNA-templated)	-	-	-	XP_013626876.1	7.5e-98	361.7	XP_013626876.1 PREDICTED: transcription factor bHLH150-like [Brassica oleracea var. oleracea]	Q9M9L6|BH150_ARATH	1.97e-85	253	Transcription factor bHLH150 OS=Arabidopsis thaliana OX=3702 GN=BHLH150 PE=1 SV=1
C05G007550.1	7.04208	4.88255	0	0	UP	230	-	-	-	-	GO:0006351(transcription, DNA-templated)	-	GO:0043565(sequence-specific DNA binding)	-	XP_013695537.1	8.8e-125	451.4	XP_013695537.1 protein DOG1-like 3 [Brassica napus]	Q84JC2|DOGL4_ARATH	9.07e-19	84.7	Protein DOG1-like 4 OS=Arabidopsis thaliana OX=3702 GN=DOGL4 PE=2 SV=1
C02G043120.1	7.01829	4.47493	0	0	UP	540	KOG4711	0	835	General function prediction only	GO:0015743(malate transport)	-	-	-	VDD25381.1	4e-293	1011.9	VDD25381.1 unnamed protein product [Brassica oleracea]	Q9LS23|ALMTD_ARATH	0	835	Aluminum-activated malate transporter 13 OS=Arabidopsis thaliana OX=3702 GN=ALMT13 PE=2 SV=1
C03G005960.1	7.01663	4.05682	0	0	UP	327	-	-	-	-	GO:0009058(biosynthetic process)	-	GO:0016747(acyltransferase activity, transferring groups other than amino-acyl groups),GO:0016746(acyltransferase activity)	K00660 CHS; chalcone synthase [EC:2.3.1.74]	XP_013727454.1	1.2e-186	657.5	XP_013727454.1 chalcone synthase 3 [Brassica napus]	P13417|CHS3_SINAL	0	655	Chalcone synthase 3 OS=Sinapis alba OX=3728 GN=CHS3 PE=2 SV=1
A04G022850.1	7.01409	4.32965	3.1e-224	7.08e-223	UP	787	KOG0619	0	949	General function prediction only	-	-	GO:0005515(protein binding)	-	XP_013747186.1	1.6e-287	993.8	XP_013747186.1 receptor-like protein 12 [Brassica napus]	F4IUU1|RLP27_ARATH	0	949	Receptor like protein 27 OS=Arabidopsis thaliana OX=3702 GN=RLP27 PE=2 SV=1
C02G009980.1	7.00118	2.51524	2.84e-11	7.89e-11	UP	314	-	-	-	-	GO:0006979(response to oxidative stress),GO:0042744(hydrogen peroxide catabolic process)	-	GO:0004601(peroxidase activity),GO:0020037(heme binding)	K00430 E1.11.1.7; peroxidase [EC:1.11.1.7]	XP_013619610.1	3.2e-178	629.4	XP_013619610.1 PREDICTED: peroxidase 58-like [Brassica oleracea var. oleracea]	P59120|PER58_ARATH	0	553	Peroxidase 58 OS=Arabidopsis thaliana OX=3702 GN=PER58 PE=2 SV=1
C03G019950.1	6.99576	0.55148	5.23e-11	1.43e-10	UP	227	-	-	-	-	GO:0098542(defense response to other organism)	-	-	-	XP_013680789.1	2.7e-102	376.7	XP_013680789.1 NDR1/HIN1-like protein 10 [Brassica napus]	Q9SJ52|NHL10_ARATH	1.23e-134	380	NDR1/HIN1-like protein 10 OS=Arabidopsis thaliana OX=3702 GN=NHL10 PE=2 SV=1
A03G018930.1	6.99416	3.21103	0	0	UP	188	-	-	-	-	GO:0006355(regulation of transcription, DNA-templated)	-	-	-	XP_009134850.1	2.2e-97	360.1	XP_009134850.1 PREDICTED: transcription factor bHLH150-like [Brassica rapa]	Q9M9L6|BH150_ARATH	2.2e-86	256	Transcription factor bHLH150 OS=Arabidopsis thaliana OX=3702 GN=BHLH150 PE=1 SV=1
C05G002420.1	6.99286	1.18424	4.24e-74	4.33e-73	UP	777	-	-	-	-	GO:0006508(proteolysis)	-	GO:0004252(serine-type endopeptidase activity),GO:0008236(serine-type peptidase activity)	-	CDY18206.1	0	1496.9	CDY18206.1 BnaC05g02290D [Brassica napus]	O64495|SBT12_ARATH	0	1379	Subtilisin-like protease SBT1.2 OS=Arabidopsis thaliana OX=3702 GN=SBT1.2 PE=2 SV=1
C05G044540.1	6.98753	4.59828	4.21e-219	9.38e-218	UP	229	KOG4744	9.85e-111	318	Function unknown	-	-	-	-	NP_001303150.1	2.8e-06	57.8	NP_001303150.1 late embryogenesis abundant protein 76-like [Brassica napus]	P13934|LEA76_BRANA	1.22e-125	359	Late embryogenesis abundant protein 76 OS=Brassica napus OX=3708 PE=2 SV=2
A05G040860.1	6.984	7.76031	0	0	UP	245	-	-	-	-	-	-	-	-	CDY27763.1	1.6e-111	407.5	CDY27763.1 BnaA05g31720D [Brassica napus]	Q9MA63|Y3550_ARATH	1.44e-155	434	REF/SRPP-like protein At3g05500 OS=Arabidopsis thaliana OX=3702 GN=At3g05500 PE=1 SV=1
C05G052610.1	6.97541	0.807318	1.9e-11	5.31e-11	UP	245	-	-	-	-	-	-	-	-	XP_013584404.1	2.5e-109	400.2	XP_013584404.1 PREDICTED: REF/SRPP-like protein At3g05500 [Brassica oleracea var. oleracea]	Q9MA63|Y3550_ARATH	7.28e-155	432	REF/SRPP-like protein At3g05500 OS=Arabidopsis thaliana OX=3702 GN=At3g05500 PE=1 SV=1
C04G060410.1	6.97402	-0.417109	5.78e-11	1.58e-10	UP	237	-	-	-	-	-	-	-	-	XP_013632095.1	2e-92	344	XP_013632095.1 PREDICTED: heme-binding-like protein At3g10130, chloroplastic [Brassica oleracea var. oleracea]	Q9SR77|HBPL1_ARATH	5.14e-16	79	Heme-binding-like protein At3g10130, chloroplastic OS=Arabidopsis thaliana OX=3702 GN=At3g10130 PE=1 SV=1
C02G004190.1	6.96967	5.08824	0	0	UP	463	KOG0743	0	692	Posttranslational modification, protein turnover, chaperones	-	-	GO:0005524(ATP binding),GO:0016887(ATP hydrolysis activity)	-	XP_022551452.1	2e-264	916.4	XP_022551452.1 AAA-ATPase At3g28600-like [Brassica napus]	F4J0C0|AATPA_ARATH	0	697	AAA-ATPase At3g28600 OS=Arabidopsis thaliana OX=3702 GN=At3g28600 PE=2 SV=1
A07G034770.1	6.96909	3.97282	0	0	UP	562	KOG1396	0	710	Function unknown	-	GO:0016020(membrane)	-	-	VDD01853.1	6.9e-248	861.7	VDD01853.1 unnamed protein product [Brassica rapa]	F4I8I0|SUN4_ARATH	0	812	SUN domain-containing protein 4 OS=Arabidopsis thaliana OX=3702 GN=SUN4 PE=1 SV=1
A02G027450.1	6.95655	1.97225	5.64e-108	7.49e-107	UP	336	KOG0743	0	537	Posttranslational modification, protein turnover, chaperones	-	-	GO:0005524(ATP binding),GO:0016887(ATP hydrolysis activity)	-	XP_018514903.1	4.8e-172	609	XP_018514903.1 PREDICTED: AAA-ATPase At1g43910-like [Brassica rapa]	Q9LP11|AATP1_ARATH	0	537	AAA-ATPase At1g43910 OS=Arabidopsis thaliana OX=3702 GN=At1g43910 PE=1 SV=1
A10G028250.1	6.9548	5.47347	6.33e-211	1.37e-209	UP	159	-	-	-	-	GO:0009793(embryo development ending in seed dormancy)	-	-	-	XP_009122290.1	1.7e-42	177.6	XP_009122290.1 PREDICTED: 18 kDa seed maturation protein [Brassica rapa]	Q9FG31|LEA46_ARATH	1.35e-68	207	Late embryogenesis abundant protein 46 OS=Arabidopsis thaliana OX=3702 GN=LEA46 PE=2 SV=1
A10G018390.1	6.94994	6.77519	0	0	UP	177	-	-	-	-	-	-	GO:0009055(electron transfer activity)	-	XP_013607183.1	7.6e-76	288.5	XP_013607183.1 PREDICTED: umecyanin [Brassica oleracea var. oleracea]	Q07488|BCB1_ARATH	7.58e-78	233	Blue copper protein OS=Arabidopsis thaliana OX=3702 GN=BCB PE=2 SV=2
A08G003080.1	6.9448	-0.584859	1.62e-11	4.54e-11	UP	522	KOG1292	0	981	Nucleotide transport and metabolism	GO:0055085(transmembrane transport)	GO:0016020(membrane)	GO:0022857(transmembrane transporter activity)	-	CDY59368.1	9.2e-295	1017.3	CDY59368.1 BnaA08g29610D [Brassica napus]	P93039|NAT4_ARATH	0	981	Nucleobase-ascorbate transporter 4 OS=Arabidopsis thaliana OX=3702 GN=NAT4 PE=2 SV=2
A03G025350.1	6.93162	1.18373	6.47e-84	7.23e-83	UP	592	KOG0032	0	1060	Signal transduction mechanisms	GO:0006468(protein phosphorylation)	-	GO:0004672(protein kinase activity),GO:0005524(ATP binding)	-	RID71805.1	1.8e-299	1033.1	RID71805.1 hypothetical protein BRARA_C03726 [Brassica rapa]	Q9LJL9|CAMK2_ARATH	0	1060	CDPK-related kinase 2 OS=Arabidopsis thaliana OX=3702 GN=CRK2 PE=1 SV=1
C04G064820.1	6.93127	-0.471467	4.56e-33	2.6e-32	UP	613	KOG2617	0	932	Energy production and conversion	GO:0006101(citrate metabolic process)	-	GO:0046912(acyltransferase activity, acyl groups converted into alkyl on transfer),GO:0004108(citrate (Si)-synthase activity)	K01647 CS, gltA; citrate synthase [EC:2.3.3.1]	XP_013687966.1	5.9e-277	958.4	XP_013687966.1 citrate synthase 4, mitochondrial-like [Brassica napus]	P20115|CISY4_ARATH	0	932	Citrate synthase 4, mitochondrial OS=Arabidopsis thaliana OX=3702 GN=CSY4 PE=1 SV=3
C03G054500.1	6.91204	6.70071	0	0	UP	124	-	-	-	-	-	-	-	-	XP_013625676.1	5.3e-15	85.9	XP_013625676.1 PREDICTED: classical arabinogalactan protein 1-like [Brassica oleracea var. oleracea]	Q8LCN5|AGP1_ARATH	2.1e-27	100	Classical arabinogalactan protein 1 OS=Arabidopsis thaliana OX=3702 GN=AGP1 PE=2 SV=2
C01G011290.1	6.9057	5.63064	0	0	UP	213	KOG0034	1.68e-141	395	Signal transduction mechanisms	GO:0019722(calcium-mediated signaling)	-	GO:0005509(calcium ion binding),GO:0019900(kinase binding)	K06268 PPP3R, CNB; serine/threonine-protein phosphatase 2B regulatory subunit	XP_009130811.1	2.6e-115	419.9	XP_009130811.1 PREDICTED: calcineurin B-like protein 1 [Brassica rapa]	O81445|CNBL1_ARATH	4.98e-154	428	Calcineurin B-like protein 1 OS=Arabidopsis thaliana OX=3702 GN=CBL1 PE=1 SV=3
C02G037940.1	6.9056	-0.63639	3.22e-11	8.9e-11	UP	154	KOG0800	5.5e-26	99.4	Posttranslational modification, protein turnover, chaperones	-	-	-	-	VDD24456.1	7.8e-69	265	VDD24456.1 unnamed protein product [Brassica oleracea]	-	-	-	-
C04G063830.1	6.90478	-0.401937	1.59e-30	8.58e-30	UP	287	-	-	-	-	-	-	-	-	XP_013745008.1	4.5e-94	349.7	XP_013745008.1 protodermal factor 1-like [Brassica napus]	Q9S728|PDF1_ARATH	1.94e-116	340	Protodermal factor 1 OS=Arabidopsis thaliana OX=3702 GN=PDF1 PE=2 SV=1
A10G028020.1	6.90048	-0.459526	8.23e-11	2.23e-10	UP	359	KOG0048	4.85e-172	483	Transcription	-	-	-	K09422 MYBP; transcription factor MYB, plant	XP_009122913.1	1.3e-170	604.4	XP_009122913.1 PREDICTED: transcription factor MYB29 [Brassica rapa]	Q9FLR1|MYB29_ARATH	2.06e-171	483	Transcription factor MYB29 OS=Arabidopsis thaliana OX=3702 GN=MYB29 PE=1 SV=1
A07G027330.1	6.90046	-0.124423	3.87e-11	1.07e-10	UP	379	KOG1987	5.32e-174	491	General function prediction only; Cell cycle control, cell division, chromosome partitioning	-	-	GO:0005515(protein binding)	-	XP_009104803.1	2.2e-221	773.1	XP_009104803.1 PREDICTED: probable inactive serine/threonine-protein kinase fnkC [Brassica rapa]	Q9FPT1|UBP12_ARATH	7.82e-13	73.6	Ubiquitin carboxyl-terminal hydrolase 12 OS=Arabidopsis thaliana OX=3702 GN=UBP12 PE=1 SV=2
A02G006640.1	6.89984	0.211624	2.65e-11	7.36e-11	UP	339	-	-	-	-	-	-	-	-	XP_022567026.1	1.1e-96	358.6	XP_022567026.1 uncharacterized protein LOC111210740 [Brassica napus]	-	-	-	-
A01G018030.1	6.87995	6.02594	0	0	UP	300	-	-	-	-	GO:0006355(regulation of transcription, DNA-templated)	-	GO:0003677(DNA binding)	-	NP_001302512.1	5.4e-175	618.6	NP_001302512.1 NAC domain-containing protein 72-like [Brassica napus]	Q93VY3|NAC72_ARATH	0	526	NAC domain-containing protein 72 OS=Arabidopsis thaliana OX=3702 GN=NAC072 PE=2 SV=1
A03G012390.1	6.87658	5.48453	0	0	UP	347	KOG0627	0	588	Transcription	GO:0006355(regulation of transcription, DNA-templated)	-	GO:0003700(DNA-binding transcription factor activity),GO:0043565(sequence-specific DNA binding)	K09419 HSFF; heat shock transcription factor, other eukaryote	VDC80704.1	5.5e-179	632.1	VDC80704.1 unnamed protein product [Brassica rapa]	O80982|HSFA2_ARATH	0	588	Heat stress transcription factor A-2 OS=Arabidopsis thaliana OX=3702 GN=HSFA2 PE=1 SV=1
C09G045120.1	6.87406	5.62864	0	0	UP	329	-	-	-	-	-	-	GO:0030145(manganese ion binding)	-	XP_009120792.1	1.1e-96	358.6	XP_009120792.1 PREDICTED: germin-like protein 1 [Brassica rapa]	P45854|GLP1_SINAL	3.59e-126	362	Germin-like protein 1 OS=Sinapis alba OX=3728 GN=GLP1 PE=2 SV=1
C05G000530.1	6.86696	2.50683	1.56e-11	4.38e-11	UP	496	KOG0256	0	906	Signal transduction mechanisms	GO:0009058(biosynthetic process)	-	GO:0030170(pyridoxal phosphate binding),GO:0003824(catalytic activity)	K20772 ACS1_2_6; 1-aminocyclopropane-1-carboxylate synthase 1/2/6 [EC:4.4.1.14]	XP_013691673.1	4.5e-291	1005	XP_013691673.1 1-aminocyclopropane-1-carboxylate synthase 2-like [Brassica napus]	Q06402|1A12_ARATH	0	906	1-aminocyclopropane-1-carboxylate synthase 2 OS=Arabidopsis thaliana OX=3702 GN=ACS2 PE=1 SV=1
A06G041030.1	6.86587	-0.612501	4.41e-10	1.15e-09	UP	433	KOG1072	0	655	General function prediction only	-	-	GO:0005515(protein binding)	-	VDC68532.1	8.2e-257	891	VDC68532.1 unnamed protein product [Brassica rapa]	Q9LI89|FBK70_ARATH	0	655	F-box/kelch-repeat protein At3g27150 OS=Arabidopsis thaliana OX=3702 GN=At3g27150 PE=2 SV=1
A06G034930.1	6.86141	6.09386	0	0	UP	564	KOG1601	0	811	Transcription	GO:0000160(phosphorelay signal transduction system),GO:0009736(cytokinin-activated signaling pathway)	-	GO:0005515(protein binding)	K12130 PRR5; pseudo-response regulator 5	RID59435.1	7.9e-268	927.9	RID59435.1 hypothetical protein BRARA_F02666 [Brassica rapa]	Q6LA42|APRR5_ARATH	0	811	Two-component response regulator-like APRR5 OS=Arabidopsis thaliana OX=3702 GN=APRR5 PE=1 SV=2
A03G027140.1	6.85962	6.58169	0	0	UP	195	-	-	-	-	-	-	-	-	XP_013712948.2	4.6e-90	335.9	XP_013712948.2 early light-induced protein 1, chloroplastic [Brassica napus]	P93735|ELIP1_ARATH	6.2e-104	300	Early light-induced protein 1, chloroplastic OS=Arabidopsis thaliana OX=3702 GN=ELIP1 PE=1 SV=1
C08G043280.1	6.85152	7.67438	0	0	UP	350	KOG0691	0	644	Posttranslational modification, protein turnover, chaperones	-	-	-	-	XP_013708163.1	1.3e-191	674.1	XP_013708163.1 chaperone protein dnaJ 10-like isoform X1 [Brassica napus]	Q8GYX8|DNJ10_ARATH	1.05e-116	346	Chaperone protein dnaJ 10 OS=Arabidopsis thaliana OX=3702 GN=ATJ10 PE=2 SV=2
C08G038680.1	6.85092	6.86112	0	0	UP	450	KOG4232	0	812	Lipid transport and metabolism	GO:0006629(lipid metabolic process)	-	GO:0016491(oxidoreductase activity)	K21734 SLD; sphingolipid 8-(E/Z)-desaturase [EC:1.14.19.29]	XP_013605699.1	4.5e-274	948.3	XP_013605699.1 PREDICTED: delta(8)-fatty-acid desaturase 1 [Brassica oleracea var. oleracea]	Q9ZRP7|SLD1_ARATH	0	812	Delta(8)-fatty-acid desaturase 1 OS=Arabidopsis thaliana OX=3702 GN=SLD1 PE=1 SV=1
C03G045650.1	6.84524	2.06289	3.08e-110	4.15e-109	UP	525	-	-	-	-	GO:2000028(regulation of photoperiodism, flowering)	-	-	-	VDC94106.1	2.1e-275	953	VDC94106.1 unnamed protein product [Brassica oleracea]	Q9SNQ6|HD3B_ORYSJ	4.69e-31	131	Protein HEADING DATE 3B OS=Oryza sativa subsp. japonica OX=39947 GN=HD3B PE=2 SV=1
C07G049040.1	6.8448	6.28371	0	0	UP	142	KOG1725	1.58e-60	183	Intracellular trafficking, secretion, and vesicular transport	-	-	-	K17279 REEP5_6; receptor expression-enhancing protein 5/6	VDD40319.1	2.2e-73	280	VDD40319.1 unnamed protein product [Brassica oleracea]	Q9S760|HA22D_ARATH	3e-72	215	HVA22-like protein d OS=Arabidopsis thaliana OX=3702 GN=HVA22D PE=2 SV=1
C04G066540.1	6.84401	1.96639	1.06e-138	1.68e-137	UP	125	-	-	-	-	-	-	-	-	XP_013749263.1	5.2e-63	245.4	XP_013749263.1 calvin cycle protein CP12-1, chloroplastic-like [Brassica napus]	O22914|CP121_ARATH	1.02e-68	205	Calvin cycle protein CP12-1, chloroplastic OS=Arabidopsis thaliana OX=3702 GN=CP12-1 PE=1 SV=1
C04G008600.1	6.84261	2.38252	5.67e-101	7.18e-100	UP	85	-	-	-	-	-	-	-	-	XP_013637634.1	8.8e-38	161	XP_013637634.1 PREDICTED: uncharacterized protein LOC106343055 [Brassica oleracea var. oleracea]	-	-	-	-
C09G055990.1	6.84184	7.90608	0	0	UP	278	-	-	-	-	GO:0006355(regulation of transcription, DNA-templated)	-	GO:0003677(DNA binding)	-	XP_022569887.1	3.1e-164	582.8	XP_022569887.1 protein ATAF2 [Brassica napus]	Q9C598|NAC81_ARATH	0	527	Protein ATAF2 OS=Arabidopsis thaliana OX=3702 GN=NAC081 PE=1 SV=1
C07G007190.1	6.83961	-0.581493	1.27e-32	7.17e-32	UP	628	KOG0123	0	1001	RNA processing and modification; Translation, ribosomal structure and biogenesis	-	GO:1990904(ribonucleoprotein complex)	GO:0003723(RNA binding),GO:0003676(nucleic acid binding)	K13126 PABPC; polyadenylate-binding protein	XP_013742685.1	0	1167.9	XP_013742685.1 polyadenylate-binding protein 2 isoform X1 [Brassica napus]	P42731|PABP2_ARATH	0	1001	Polyadenylate-binding protein 2 OS=Arabidopsis thaliana OX=3702 GN=PAB2 PE=1 SV=1
C05G012480.1	6.82897	3.6467	5.29e-167	9.61e-166	UP	352	-	-	-	-	-	-	GO:0008168(methyltransferase activity)	-	XP_013586180.1	9.8e-200	701	XP_013586180.1 PREDICTED: probable S-adenosylmethionine-dependent methyltransferase At5g38780 [Brassica oleracea var. oleracea]	B2KPR3|LAMT_CATRO	8.17e-93	284	Loganic acid O-methyltransferase OS=Catharanthus roseus OX=4058 GN=LAMT PE=1 SV=1
C05G020450.1	6.81602	0.797985	7.34e-69	7.1e-68	UP	482	KOG1192	0	849	Energy production and conversion; Carbohydrate transport and metabolism	-	-	GO:0008194(UDP-glycosyltransferase activity)	K23452 UGT85A; UDP-glucosyltransferase 85A [EC:2.4.1.-]	XP_013693715.1	2.7e-285	985.7	XP_013693715.1 UDP-glycosyltransferase 85A2 isoform X2 [Brassica napus]	Q9ZWJ3|U85A2_ARATH	0	849	UDP-glycosyltransferase 85A2 OS=Arabidopsis thaliana OX=3702 GN=UGT85A2 PE=2 SV=1
C07G044480.1	6.81462	5.8491	0	0	UP	213	KOG0034	2.36e-141	394	Signal transduction mechanisms	GO:0019722(calcium-mediated signaling)	-	GO:0005509(calcium ion binding),GO:0019900(kinase binding)	K06268 PPP3R, CNB; serine/threonine-protein phosphatase 2B regulatory subunit	XP_022561923.1	9.1e-116	421.4	XP_022561923.1 calcineurin B-like protein 1 [Brassica napus]	O81445|CNBL1_ARATH	4.08e-148	413	Calcineurin B-like protein 1 OS=Arabidopsis thaliana OX=3702 GN=CBL1 PE=1 SV=3
A03G005130.1	6.79896	0.210058	3.68e-59	3.2e-58	UP	107	-	-	-	-	-	-	-	-	-	-	-	-	-	-	-	-
C07G011110.1	6.77636	1.32476	9.3e-11	2.51e-10	UP	179	KOG2765	6.2e-93	278	Function unknown	-	GO:0016020(membrane),GO:0016021(integral component of membrane)	-	K15289 SLC35F5; solute carrier family 35, member F5	VDD36198.1	7.4e-87	325.1	VDD36198.1 unnamed protein product [Brassica oleracea]	Q8R314|S35F5_MOUSE	1.25e-12	68.2	Solute carrier family 35 member F5 OS=Mus musculus OX=10090 GN=Slc35f5 PE=2 SV=1
C08G002720.1	6.77583	1.18537	6.61e-84	7.38e-83	UP	197	KOG1601	1.29e-79	237	Transcription	-	-	GO:0005515(protein binding)	-	CDY66177.1	3.5e-106	389.4	CDY66177.1 BnaC08g46470D [Brassica napus]	Q9C9A9|COL7_ARATH	5.26e-20	89.7	Zinc finger protein CONSTANS-LIKE 7 OS=Arabidopsis thaliana OX=3702 GN=COL7 PE=2 SV=1
C01G012510.1	6.76641	1.8746	1.57e-51	1.24e-50	UP	239	-	-	-	-	GO:0006351(transcription, DNA-templated)	-	GO:0043565(sequence-specific DNA binding)	-	XP_013624267.1	5.9e-132	475.3	XP_013624267.1 PREDICTED: uncharacterized protein LOC106330321 [Brassica oleracea var. oleracea]	Q84JC2|DOGL4_ARATH	9.47e-138	389	Protein DOG1-like 4 OS=Arabidopsis thaliana OX=3702 GN=DOGL4 PE=2 SV=1
C04G065760.1	6.74254	-0.662798	4.27e-38	2.68e-37	UP	349	-	-	-	-	-	-	GO:0003677(DNA binding),GO:0003680(minor groove of adenine-thymine-rich DNA binding)	-	XP_013688264.1	1.3e-156	557.8	XP_013688264.1 AT-hook motif nuclear-localized protein 9-like [Brassica napus]	O80834|AHL9_ARATH	0	537	AT-hook motif nuclear-localized protein 9 OS=Arabidopsis thaliana OX=3702 GN=AHL9 PE=2 SV=1
A03G042660.1	6.72507	1.69053	2.88e-84	3.23e-83	UP	336	-	-	-	-	-	-	-	-	CDY13389.1	1.4e-171	607.4	CDY13389.1 BnaA03g51070D [Brassica napus]	Q9FG14|MYOB7_ARATH	2.35e-20	95.1	Myosin-binding protein 7 OS=Arabidopsis thaliana OX=3702 GN=MYOB7 PE=1 SV=1
A10G019800.1	6.72034	1.63877	1.66e-135	2.59e-134	UP	146	KOG1753	2.96e-100	285	Translation, ribosomal structure and biogenesis	GO:0006412(translation)	GO:0005840(ribosome)	GO:0003735(structural constituent of ribosome)	K02960 RP-S16e, RPS16; small subunit ribosomal protein S16e	XP_013606389.1	1.4e-78	297.4	XP_013606389.1 PREDICTED: 40S ribosomal protein S16-3 [Brassica oleracea var. oleracea]	Q42340|RS163_ARATH	1.25e-99	285	40S ribosomal protein S16-3 OS=Arabidopsis thaliana OX=3702 GN=RPS16C PE=2 SV=1
C02G053000.1	6.7187	2.94851	1.23e-160	2.19e-159	UP	368	KOG1778	0	627	Transcription	-	-	GO:0005515(protein binding)	-	CDY45741.1	3e-199	699.5	CDY45741.1 BnaC02g42410D [Brassica napus]	Q9FMK7|BT1_ARATH	0	627	BTB/POZ and TAZ domain-containing protein 1 OS=Arabidopsis thaliana OX=3702 GN=BT1 PE=1 SV=1
A09G020370.1	6.71403	5.73513	0	0	UP	283	KOG2355	0	515	Transcription; General function prediction only	-	-	GO:0005524(ATP binding)	K12608 CAF16; CCR4-NOT complex subunit CAF16	CDY13124.1	8.8e-159	564.7	CDY13124.1 BnaA09g16930D [Brassica napus]	Q9XF19|AB21I_ARATH	0	515	ABC transporter I family member 21 OS=Arabidopsis thaliana OX=3702 GN=ABCI21 PE=2 SV=1
A03G029520.1	6.71189	-0.52565	1.72e-30	9.24e-30	UP	477	-	-	-	-	-	-	-	-	VDC94610.1	1.7e-122	444.9	VDC94610.1 unnamed protein product [Brassica oleracea]	Q9XIL9|PLRX3_ARATH	0	780	Pollen-specific leucine-rich repeat extensin-like protein 3 OS=Arabidopsis thaliana OX=3702 GN=PEX3 PE=2 SV=1
C07G009290.1	6.70999	4.38848	4.27e-252	1.07e-250	UP	417	KOG0610	0	676	General function prediction only	GO:0006468(protein phosphorylation)	-	GO:0004672(protein kinase activity),GO:0005524(ATP binding)	K20714 OXI1; serine/threonine-protein kinase OXI1 [EC:2.7.11.1]	XP_013698769.1	1.8e-213	746.9	XP_013698769.1 serine/threonine-protein kinase OXI1 [Brassica napus]	Q9LSF1|OXI1_ARATH	0	676	Serine/threonine-protein kinase OXI1 OS=Arabidopsis thaliana OX=3702 GN=OXI1 PE=1 SV=1
C07G021890.1	6.70136	4.28355	0	0	UP	499	KOG0156	0	721	Secondary metabolites biosynthesis, transport and catabolism	-	-	GO:0004497(monooxygenase activity),GO:0005506(iron ion binding),GO:0016705(oxidoreductase activity, acting on paired donors, with incorporation or reduction of molecular oxygen),GO:0020037(heme binding)	-	XP_013598571.1	2.1e-288	996.1	XP_013598571.1 PREDICTED: cytochrome P450 81D1-like [Brassica oleracea var. oleracea]	W8JMU7|CYQ32_CATRO	0	520	Cytochrome P450 81Q32 OS=Catharanthus roseus OX=4058 GN=CYP81Q32 PE=2 SV=1
C01G005270.1	6.70014	3.08503	8.65e-79	9.27e-78	UP	101	-	-	-	-	-	-	-	-	VDD48112.1	1.2e-49	200.7	VDD48112.1 unnamed protein product [Brassica oleracea]	-	-	-	-
A01G033210.1	6.69641	8.43949	0	0	UP	567	-	-	-	-	-	-	-	-	RID79992.1	1.5e-237	827.4	RID79992.1 hypothetical protein BRARA_A02691 [Brassica rapa]	-	-	-	-
C05G006660.1	6.69312	0.251168	2.99e-35	1.78e-34	UP	278	-	-	-	-	-	-	GO:0005515(protein binding)	-	XP_013708841.1	3.6e-157	559.3	XP_013708841.1 F-box protein PP2-B15 [Brassica napus]	O80494|P2B15_ARATH	6.75e-156	438	F-box protein PP2-B15 OS=Arabidopsis thaliana OX=3702 GN=PP2B15 PE=2 SV=2
A05G012260.1	6.68666	0.489558	8.76e-10	2.24e-09	UP	991	-	-	-	-	GO:0030244(cellulose biosynthetic process)	GO:0016020(membrane)	GO:0016760(cellulose synthase (UDP-forming) activity)	K20924 CSLD; cellulose synthase-like protein [EC:2.4.1.-]	RID61979.1	0	2014.2	RID61979.1 hypothetical protein BRARA_E01081 [Brassica rapa]	O49323|CSLD1_ARATH	0	1939	Cellulose synthase-like protein D1 OS=Arabidopsis thaliana OX=3702 GN=CSLD1 PE=2 SV=1
C07G046500.1	6.68598	0.862962	1.03e-09	2.62e-09	UP	338	KOG0143	0	536	Secondary metabolites biosynthesis, transport and catabolism; General function prediction only	-	-	-	-	XP_013717406.1	1.1e-197	694.1	XP_013717406.1 gibberellin 2-beta-dioxygenase 8 isoform X1 [Brassica napus]	O49561|G2OX8_ARATH	0	649	Gibberellin 2-beta-dioxygenase 8 OS=Arabidopsis thaliana OX=3702 GN=GA2OX8 PE=1 SV=2
A04G011510.1	6.68435	1.12168	2.8e-39	1.8e-38	UP	164	-	-	-	-	-	-	-	-	RID65800.1	1.7e-90	337	RID65800.1 hypothetical protein BRARA_D00974 [Brassica rapa]	-	-	-	-
C04G066550.1	6.67786	-0.694238	1.31e-34	7.69e-34	UP	1558	KOG0644	0	1679	General function prediction only	-	-	GO:0005515(protein binding)	K11797 PHIP, DCAF14; PH-interacting protein	XP_013749367.1	0	2858.6	XP_013749367.1 PH-interacting protein-like isoform X1 [Brassica napus]	Q8WWQ0|PHIP_HUMAN	1.49e-78	291	PH-interacting protein OS=Homo sapiens OX=9606 GN=PHIP PE=1 SV=2
C04G060560.1	6.66994	1.34082	1.12e-101	1.43e-100	UP	465	KOG1397	0	800	Inorganic ion transport and metabolism	GO:0006812(cation transport),GO:0055085(transmembrane transport),GO:0006816(calcium ion transport)	GO:0016021(integral component of membrane)	GO:0008324(cation transmembrane transporter activity),GO:0015369(calcium:proton antiporter activity)	K07300 chaA, CAX; Ca2+:H+ antiporter	XP_013636470.1	2.2e-255	886.3	XP_013636470.1 PREDICTED: vacuolar cation/proton exchanger 1 [Brassica oleracea var. oleracea]	Q39253|CAX1_ARATH	0	800	Vacuolar cation/proton exchanger 1 OS=Arabidopsis thaliana OX=3702 GN=CAX1 PE=1 SV=3
C04G065360.1	6.66442	0.0710274	1.85e-53	1.5e-52	UP	516	KOG0692	0	983	Amino acid transport and metabolism	GO:0009073(aromatic amino acid family biosynthetic process)	-	GO:0016765(transferase activity, transferring alkyl or aryl (other than methyl) groups),GO:0003824(catalytic activity),GO:0003866(3-phosphoshikimate 1-carboxyvinyltransferase activity)	K00800 aroA; 3-phosphoshikimate 1-carboxyvinyltransferase [EC:2.5.1.19]	P17688.1	1.1e-292	1010.4	P17688.1 RecName: Full=3-phosphoshikimate 1-carboxyvinyltransferase, chloroplastic; AltName: Full=5-enolpyruvylshikimate-3-phosphate synthase; Short=EPSP synthase; Flags: Precursor	P17688|AROA_BRANA	0	1059	3-phosphoshikimate 1-carboxyvinyltransferase, chloroplastic OS=Brassica napus OX=3708 PE=3 SV=1
A03G034310.1	6.65238	1.48927	7.86e-86	8.91e-85	UP	468	-	-	-	-	-	-	-	-	XP_013722714.1	7.1e-206	721.8	XP_013722714.1 uncharacterized protein LOC106426546 [Brassica napus]	-	-	-	-
C02G019520.1	6.64204	2.11316	6.08e-10	1.57e-09	UP	518	KOG0157	0	905	Secondary metabolites biosynthesis, transport and catabolism; Lipid transport and metabolism	-	-	GO:0004497(monooxygenase activity),GO:0005506(iron ion binding),GO:0016705(oxidoreductase activity, acting on paired donors, with incorporation or reduction of molecular oxygen),GO:0020037(heme binding)	-	XP_013619635.1	1.4e-308	1063.1	XP_013619635.1 PREDICTED: cytokinin hydroxylase-like [Brassica oleracea var. oleracea]	B9G934|C14C3_ORYSJ	3.28e-99	311	Cytochrome P450 714C3 OS=Oryza sativa subsp. japonica OX=39947 GN=CYP714C3 PE=3 SV=2
A09G016010.1	6.64174	5.17282	0	0	UP	644	-	-	-	-	-	-	GO:0005515(protein binding)	-	RID44673.1	2.7e-131	474.6	RID44673.1 hypothetical protein BRARA_I01453 [Brassica rapa]	O65375|LRX1_ARATH	0	647	Leucine-rich repeat extensin-like protein 1 OS=Arabidopsis thaliana OX=3702 GN=LRX1 PE=1 SV=1
C04G064320.1	6.6408	0.101673	2.44e-56	2.06e-55	UP	146	-	-	-	-	GO:0006952(defense response)	GO:0005576(extracellular region)	GO:0008200(ion channel inhibitor activity),GO:0019871(sodium channel inhibitor activity)	-	XP_013634247.1	6.3e-44	182.2	XP_013634247.1 PREDICTED: defensin-like protein 197 [Brassica oleracea var. oleracea]	O22869|DF197_ARATH	9.8e-39	129	Defensin-like protein 197 OS=Arabidopsis thaliana OX=3702 GN=ATTI6 PE=3 SV=1
C04G049120.1	6.63817	-0.834932	3.98e-09	9.77e-09	UP	683	-	-	-	-	-	-	-	-	XP_022562339.1	0	1085.9	XP_022562339.1 uncharacterized protein LOC106407758 [Brassica napus]	-	-	-	-
C04G031790.1	6.63551	0.727828	8.45e-32	4.67e-31	UP	376	KOG1520	0	638	General function prediction only	GO:0009058(biosynthetic process)	-	GO:0016844(strictosidine synthase activity)	-	XP_013742220.1	2.7e-224	782.7	XP_013742220.1 protein STRICTOSIDINE SYNTHASE-LIKE 8 [Brassica napus]	Q9M1J7|SSL8_ARATH	0	638	Protein STRICTOSIDINE SYNTHASE-LIKE 8 OS=Arabidopsis thaliana OX=3702 GN=SSL8 PE=2 SV=1
A02G034520.1	6.63454	5.03735	0	0	UP	275	-	-	-	-	-	-	GO:0005515(protein binding)	-	VDC91370.1	1.7e-154	550.4	VDC91370.1 unnamed protein product, partial [Brassica rapa]	Q9ZVR5|PP2B2_ARATH	1.11e-136	390	Putative F-box protein PP2-B2 OS=Arabidopsis thaliana OX=3702 GN=PP2B2 PE=4 SV=2
C09G019590.1	6.63351	3.33675	1.11e-168	2.03e-167	UP	245	-	-	-	-	-	-	GO:0046983(protein dimerization activity)	-	XP_013659392.1	2.2e-129	466.8	XP_013659392.1 transcription factor bHLH92-like isoform X1 [Brassica napus]	Q9FIX5|BH092_ARATH	4.6e-124	355	Transcription factor bHLH92 OS=Arabidopsis thaliana OX=3702 GN=BHLH92 PE=1 SV=1
A10G029380.1	6.63102	5.64057	0	0	UP	330	-	-	-	-	GO:0006355(regulation of transcription, DNA-templated)	-	GO:0003700(DNA-binding transcription factor activity),GO:0003677(DNA binding)	K09286 EREBP; EREBP-like factor	RID42800.1	3.6e-188	662.5	RID42800.1 hypothetical protein BRARA_J02660 [Brassica rapa]	O82132|DRE2A_ARATH	1.35e-129	376	Dehydration-responsive element-binding protein 2A OS=Arabidopsis thaliana OX=3702 GN=DREB2A PE=1 SV=1
C08G051020.1	6.62758	6.11058	0	0	UP	338	KOG1950	0	612	Carbohydrate transport and metabolism	GO:0006012(galactose metabolic process)	-	GO:0016757(glycosyltransferase activity),GO:0047216(inositol 3-alpha-galactosyltransferase activity)	K18819 GOLS; inositol 3-alpha-galactosyltransferase [EC:2.4.1.123]	XP_013614642.1	1.6e-202	710.3	XP_013614642.1 PREDICTED: galactinol synthase 3 [Brassica oleracea var. oleracea]	O80518|GOLS3_ARATH	0	612	Galactinol synthase 3 OS=Arabidopsis thaliana OX=3702 GN=GOLS3 PE=1 SV=1
A10G030370.1	6.60875	0.0241001	1.11e-49	8.46e-49	UP	397	KOG0153	2.21e-43	151	General function prediction only	-	-	GO:0003676(nucleic acid binding),GO:0046872(metal ion binding),GO:0003723(RNA binding)	-	XP_013668221.1	1.8e-189	667.2	XP_013668221.1 protein RNA-directed DNA methylation 3-like [Brassica napus]	Q9ZW36|C3H25_ARATH	5.58e-30	124	Zinc finger CCCH domain-containing protein 25 OS=Arabidopsis thaliana OX=3702 GN=At2g29580 PE=1 SV=1
A10G031220.1	6.60567	1.59431	4.5e-92	5.35e-91	UP	66	-	-	-	-	-	-	-	-	-	-	-	-	-	-	-	-
A03G031170.1	6.58957	0.764691	1.61e-52	1.29e-51	UP	433	-	-	-	-	GO:0042545(cell wall modification)	-	GO:0030599(pectinesterase activity)	K01051 E3.1.1.11; pectinesterase [EC:3.1.1.11]	VDC82638.1	1.4e-176	624.4	VDC82638.1 unnamed protein product [Brassica rapa]	Q9FKF3|PME63_ARATH	1.23e-180	509	Putative pectinesterase 63 OS=Arabidopsis thaliana OX=3702 GN=PME63 PE=3 SV=2
A04G021040.1	6.58414	-0.757479	4.15e-24	1.9e-23	UP	462	KOG0153	0	763	General function prediction only	-	-	GO:0003723(RNA binding),GO:0003676(nucleic acid binding),GO:0046872(metal ion binding)	K12872 RBM22, SLT11; pre-mRNA-splicing factor RBM22/SLT11	XP_009141010.1	2.5e-203	713.4	XP_009141010.1 PREDICTED: zinc finger CCCH domain-containing protein 25 [Brassica rapa]	Q9ZW36|C3H25_ARATH	0	763	Zinc finger CCCH domain-containing protein 25 OS=Arabidopsis thaliana OX=3702 GN=At2g29580 PE=1 SV=1
A10G026620.1	6.58292	7.08171	0	0	UP	278	-	-	-	-	GO:0006355(regulation of transcription, DNA-templated)	-	GO:0003677(DNA binding)	-	VDD20365.1	5.2e-164	582	VDD20365.1 unnamed protein product [Brassica rapa]	Q9C598|NAC81_ARATH	0	528	Protein ATAF2 OS=Arabidopsis thaliana OX=3702 GN=NAC081 PE=1 SV=1
C04G057590.1	6.57516	0.992395	3.12e-40	2.05e-39	UP	121	-	-	-	-	-	-	-	-	XP_013729075.1	5.2e-60	235.3	XP_013729075.1 protein TIFY 5B [Brassica napus]	O64687|TIF5B_ARATH	2.61e-52	164	Protein TIFY 5B OS=Arabidopsis thaliana OX=3702 GN=TIFY 5B PE=2 SV=1
A03G032270.1	6.57447	3.42289	2.22e-296	6.47e-295	UP	112	KOG1759	1.15e-74	218	Defense mechanisms	-	-	-	-	XP_009136624.1	3.2e-56	222.6	XP_009136624.1 PREDICTED: macrophage migration inhibitory factor homolog [Brassica rapa]	P81748|MIFH_TRITR	3.58e-08	50.8	Macrophage migration inhibitory factor homolog OS=Trichuris trichiura OX=36087 PE=1 SV=2
A10G020450.1	6.55701	2.22292	3.31e-92	3.94e-91	UP	72	-	-	-	-	-	-	-	-	VDD19161.1	2e-35	152.9	VDD19161.1 unnamed protein product [Brassica rapa]	-	-	-	-
A10G008190.1	6.54797	-0.00106479	1.65e-08	3.9e-08	UP	294	KOG1623	0	518	General function prediction only	-	GO:0016021(integral component of membrane)	-	K15382 SLC50A, SWEET; solute carrier family 50 (sugar transporter)	XP_009123765.1	2.1e-147	526.9	XP_009123765.1 PREDICTED: bidirectional sugar transporter SWEET13 [Brassica rapa]	Q9FGQ2|SWT13_ARATH	0	518	Bidirectional sugar transporter SWEET13 OS=Arabidopsis thaliana OX=3702 GN=SWEET13 PE=1 SV=1
C01G044590.1	6.54686	5.19521	0	0	UP	55	KOG1773	1.64e-29	99.4	General function prediction only	-	GO:0016021(integral component of membrane)	-	-	XP_009124956.1	2.2e-21	105.9	XP_009124956.1 PREDICTED: hydrophobic protein RCI2B [Brassica rapa]	Q9ZNS6|RCI2B_ARATH	6.95e-29	99.4	Hydrophobic protein RCI2B OS=Arabidopsis thaliana OX=3702 GN=RCI2B PE=2 SV=1
A05G033220.1	6.54075	0.345889	5.8e-09	1.41e-08	UP	239	-	-	-	-	-	GO:0005886(plasma membrane)	GO:0019210(kinase inhibitor activity)	-	XP_013585260.1	5.9e-63	246.1	XP_013585260.1 PREDICTED: uncharacterized protein LOC106294235 [Brassica oleracea var. oleracea]	-	-	-	-
A01G025240.1	6.53883	3.67788	0	0	UP	286	-	-	-	-	GO:0006355(regulation of transcription, DNA-templated)	-	GO:0003700(DNA-binding transcription factor activity),GO:0003677(DNA binding)	-	XP_013711616.1	3.4e-126	456.4	XP_013711616.1 transcription factor LUX-like isoform X1 [Brassica napus]	Q9SNB4|PCL1_ARATH	4.06e-160	451	Transcription factor LUX OS=Arabidopsis thaliana OX=3702 GN=LUX PE=1 SV=1
A03G044900.1	6.53339	-0.00846623	2.26e-08	5.28e-08	UP	487	KOG0637	0	739	Carbohydrate transport and metabolism	GO:0015770(sucrose transport)	GO:0005887(integral component of plasma membrane)	GO:0008515(sucrose transmembrane transporter activity)	K15378 SLC45A1_2_4; solute carrier family 45, member 1/2/4	XP_013689962.1	1.2e-275	953.7	XP_013689962.1 sucrose transport protein SUC1-like [Brassica napus]	Q39232|SUC1_ARATH	0	739	Sucrose transport protein SUC1 OS=Arabidopsis thaliana OX=3702 GN=SUC1 PE=1 SV=1
C04G060330.1	6.51782	1.90759	1.39e-140	2.23e-139	UP	305	KOG3058	0	603	Function unknown	-	-	GO:0016780(phosphotransferase activity, for other substituted phosphate groups)	-	XP_013631533.1	6.5e-176	621.7	XP_013631533.1 PREDICTED: phosphatidylinositol:ceramide inositolphosphotransferase 2 [Brassica oleracea var. oleracea]	Q9SH93|IPCS2_ARATH	0	603	Phosphatidylinositol:ceramide inositolphosphotransferase 2 OS=Arabidopsis thaliana OX=3702 GN=IPCS2 PE=2 SV=1
A06G006890.1	6.51437	3.17455	1.95e-296	5.68e-295	UP	451	-	-	-	-	GO:0006351(transcription, DNA-templated)	-	GO:0043565(sequence-specific DNA binding)	-	VDC65339.1	2.4e-118	431	VDC65339.1 unnamed protein product [Brassica rapa]	Q9FGF0|PGML1_ARATH	2.7e-62	206	Phosphoglycerate mutase-like protein 1 OS=Arabidopsis thaliana OX=3702 GN=At5g64460 PE=2 SV=1
A05G008310.1	6.50853	1.55126	1.11e-36	6.77e-36	UP	743	KOG2232	0	1226	Signal transduction mechanisms	GO:0046514(ceramide catabolic process)	-	GO:0017040(N-acylsphingosine amidohydrolase activity)	K12349 ASAH2; neutral ceramidase [EC:3.5.1.23]	XP_013748369.1	0	1488	XP_013748369.1 neutral ceramidase 2-like isoform X1 [Brassica napus]	Q304B9|NCER2_ARATH	0	1330	Neutral ceramidase 2 OS=Arabidopsis thaliana OX=3702 GN=NCER2 PE=3 SV=1
A02G036470.1	6.50045	1.42437	1.34e-83	1.49e-82	UP	449	-	-	-	-	GO:0034976(response to endoplasmic reticulum stress)	-	-	-	XP_013698217.1	7.2e-131	472.6	XP_013698217.1 B2 protein [Brassica napus]	P37707|B2_DAUCA	3.87e-88	270	B2 protein OS=Daucus carota OX=4039 PE=2 SV=1
C04G015120.1	6.49478	1.93679	3.41e-44	2.39e-43	UP	1034	-	-	-	-	GO:0030244(cellulose biosynthetic process)	GO:0016020(membrane)	GO:0016760(cellulose synthase (UDP-forming) activity)	K20924 CSLD; cellulose synthase-like protein [EC:2.4.1.-]	VDD06792.1	0	2091.2	VDD06792.1 unnamed protein product [Brassica oleracea]	O49323|CSLD1_ARATH	0	2015	Cellulose synthase-like protein D1 OS=Arabidopsis thaliana OX=3702 GN=CSLD1 PE=2 SV=1
C04G036050.1	6.49162	-0.641563	1.52e-08	3.6e-08	UP	341	-	-	-	-	-	-	-	-	XP_013634725.1	4e-41	174.1	XP_013634725.1 PREDICTED: embryonic protein DC-8 [Brassica oleracea var. oleracea]	Q9LF88|Y3304_ARATH	2.33e-115	345	Late embryogenesis abundant protein At3g53040 OS=Arabidopsis thaliana OX=3702 GN=At3g53040 PE=2 SV=1
C04G024160.1	6.48753	0.47274	2.24e-51	1.76e-50	UP	440	KOG0225	0	769	Energy production and conversion	GO:0006086(acetyl-CoA biosynthetic process from pyruvate)	GO:0043231(intracellular membrane-bounded organelle)	GO:0016624(oxidoreductase activity, acting on the aldehyde or oxo group of donors, disulfide as acceptor),GO:0004739(pyruvate dehydrogenase (acetyl-transferring) activity)	K00161 PDHA, pdhA; pyruvate dehydrogenase E1 component alpha subunit [EC:1.2.4.1]	VDD08697.1	6.2e-252	874.8	VDD08697.1 unnamed protein product [Brassica oleracea]	P52901|ODPA1_ARATH	0	769	Pyruvate dehydrogenase E1 component subunit alpha-1, mitochondrial OS=Arabidopsis thaliana OX=3702 GN=E1 ALPHA PE=1 SV=2
C05G017370.1	6.48563	-0.834822	4.68e-31	2.55e-30	UP	130	-	-	-	-	-	-	-	-	-	-	-	-	-	-	-	-
C02G032890.1	6.48126	3.05472	2.82e-248	6.98e-247	UP	314	-	-	-	-	-	-	-	-	XP_013676816.1	3.2e-141	506.5	XP_013676816.1 uncharacterized serine-rich protein C215.13-like [Brassica napus]	-	-	-	-
A04G024600.1	6.47903	5.73072	0	0	UP	439	KOG0610	0	803	General function prediction only	GO:0006468(protein phosphorylation)	-	GO:0004672(protein kinase activity),GO:0005524(ATP binding)	-	XP_013744549.1	6.4e-249	864.8	XP_013744549.1 protein kinase PINOID-like [Brassica napus]	O64682|PID_ARATH	0	803	Protein kinase PINOID OS=Arabidopsis thaliana OX=3702 GN=PID PE=1 SV=1
A05G007820.1	6.47048	6.58526	0	0	UP	472	-	-	-	-	GO:0006355(regulation of transcription, DNA-templated)	-	GO:0003700(DNA-binding transcription factor activity),GO:0043565(sequence-specific DNA binding)	K13424 WRKY33; WRKY transcription factor 33	CDY65564.1	7.5e-195	685.3	CDY65564.1 BnaA05g34850D [Brassica napus]	Q8S8P5|WRK33_ARATH	0	652	Probable WRKY transcription factor 33 OS=Arabidopsis thaliana OX=3702 GN=WRKY33 PE=1 SV=2
C04G011270.1	6.46332	3.10188	6.8e-79	7.29e-78	UP	435	-	-	-	-	GO:0006355(regulation of transcription, DNA-templated),GO:0009737(response to abscisic acid),GO:0045893(positive regulation of transcription, DNA-templated)	GO:0005634(nucleus)	GO:0003700(DNA-binding transcription factor activity)	K14432 ABF; ABA responsive element binding factor	XP_013632062.1	3.2e-152	543.5	XP_013632062.1 PREDICTED: protein ABSCISIC ACID-INSENSITIVE 5 [Brassica oleracea var. oleracea]	Q9SJN0|ABI5_ARATH	0	552	Protein ABSCISIC ACID-INSENSITIVE 5 OS=Arabidopsis thaliana OX=3702 GN=ABI5 PE=1 SV=1
C04G066430.1	6.45553	0.81611	3.46e-68	3.32e-67	UP	181	KOG0070	5.25e-135	375	Intracellular trafficking, secretion, and vesicular transport	-	-	GO:0003924(GTPase activity),GO:0005525(GTP binding)	K07937 ARF1_2; ADP-ribosylation factor 1/2	NP_191788.1	1.3e-99	367.5	NP_191788.1 ADP-ribosylation factor A1E [Arabidopsis thaliana]	P36397|ARF1_ARATH	3.24e-133	372	ADP-ribosylation factor 1 OS=Arabidopsis thaliana OX=3702 GN=ARF1 PE=1 SV=2
C07G018070.1	6.44617	5.11394	0	0	UP	155	-	-	-	-	GO:0009738(abscisic acid-activated signaling pathway),GO:0006952(defense response)	-	GO:0004864(protein phosphatase inhibitor activity),GO:0010427(abscisic acid binding),GO:0038023(signaling receptor activity)	-	XP_013595450.1	1.3e-84	317.4	XP_013595450.1 PREDICTED: MLP-like protein 423 [Brassica oleracea var. oleracea]	Q93VR4|ML423_ARATH	2.13e-100	288	MLP-like protein 423 OS=Arabidopsis thaliana OX=3702 GN=MLP423 PE=2 SV=1
A10G018090.1	6.44505	5.40535	0	0	UP	211	-	-	-	-	-	-	GO:0030145(manganese ion binding)	-	XP_009120792.1	1.3e-111	407.5	XP_009120792.1 PREDICTED: germin-like protein 1 [Brassica rapa]	P45854|GLP1_SINAL	2.76e-144	403	Germin-like protein 1 OS=Sinapis alba OX=3728 GN=GLP1 PE=2 SV=1
A03G009430.1	6.44325	0.0742957	5.76e-08	1.31e-07	UP	320	-	-	-	-	-	-	-	K06911 PIR; quercetin 2,3-dioxygenase [EC:1.13.11.24]	VDC80393.1	2.2e-182	643.3	VDC80393.1 unnamed protein product [Brassica rapa]	Q9ZW82|PRNL2_ARATH	0	606	Pirin-like protein 2 OS=Arabidopsis thaliana OX=3702 GN=PRN2 PE=1 SV=3
C08G042070.1	6.44036	8.17106	0	0	UP	82	-	-	-	-	-	-	-	-	XP_013602440.1	4.2e-37	158.7	XP_013602440.1 PREDICTED: uncharacterized protein LOC106309845 [Brassica oleracea var. oleracea]	-	-	-	-
C02G007830.1	6.43836	0.723344	1.53e-08	3.62e-08	UP	504	-	-	-	-	GO:0005975(carbohydrate metabolic process)	-	GO:0003824(catalytic activity),GO:0004650(polygalacturonase activity)	K01184 E3.2.1.15; polygalacturonase [EC:3.2.1.15]	XP_013616392.1	1.1e-236	824.3	XP_013616392.1 PREDICTED: probable polygalacturonase At3g15720 [Brassica oleracea var. oleracea]	Q9LW07|PGLR3_ARATH	5.96e-101	313	Probable polygalacturonase At3g15720 OS=Arabidopsis thaliana OX=3702 GN=At3g15720 PE=3 SV=1
C02G030760.1	6.43666	3.06396	5.92e-09	1.44e-08	UP	80	-	-	-	-	GO:0006952(defense response)	-	-	K20727 PDF1.2; defensin-like protein 16	XP_013619391.1	6.8e-40	167.9	XP_013619391.1 PREDICTED: defensin-like protein 1 [Brassica oleracea var. oleracea]	P69241|DEF1_RAPSA	9.17e-54	164	Defensin-like protein 1 OS=Raphanus sativus OX=3726 GN=AFP1 PE=1 SV=1
A07G040200.1	6.43547	-0.807842	3.74e-08	8.61e-08	UP	602	KOG1285	0	1052	Secondary metabolites biosynthesis, transport and catabolism	-	-	GO:0016702(oxidoreductase activity, acting on single donors with incorporation of molecular oxygen, incorporation of two atoms of oxygen)	K09840 NCED; 9-cis-epoxycarotenoid dioxygenase [EC:1.13.11.51]	XP_013650160.1	0	1222.6	XP_013650160.1 9-cis-epoxycarotenoid dioxygenase NCED9, chloroplastic [Brassica napus]	Q9M9F5|NCED9_ARATH	0	1052	9-cis-epoxycarotenoid dioxygenase NCED9, chloroplastic OS=Arabidopsis thaliana OX=3702 GN=NCED9 PE=2 SV=1
C03G051660.1	6.43091	10.1694	0	0	UP	455	-	-	-	-	-	-	-	K19366 SPG20; spartin	XP_013629001.1	1.5e-224	783.9	XP_013629001.1 PREDICTED: uncharacterized protein LOC106335117 [Brassica oleracea var. oleracea]	O48832|ERD7_ARATH	0	780	Protein EARLY-RESPONSIVE TO DEHYDRATION 7, chloroplastic OS=Arabidopsis thaliana OX=3702 GN=ERD7 PE=1 SV=1
A09G058390.1	6.43059	6.67998	0	0	UP	344	KOG0691	0	653	Posttranslational modification, protein turnover, chaperones	-	-	-	-	XP_009117396.1	2.6e-189	666.4	XP_009117396.1 PREDICTED: chaperone protein dnaJ 10 isoform X2 [Brassica rapa]	Q8GYX8|DNJ10_ARATH	6.92e-117	346	Chaperone protein dnaJ 10 OS=Arabidopsis thaliana OX=3702 GN=ATJ10 PE=2 SV=2
A03G009210.1	6.42983	9.89823	0	0	UP	135	-	-	-	-	-	-	-	-	AAB29484.1	3.8e-35	152.9	AAB29484.1 14.8 kda protein [Brassica napus]	Q9SIN5|CR15B_ARATH	2.71e-56	175	Protein COLD-REGULATED 15B, chloroplastic OS=Arabidopsis thaliana OX=3702 GN=COR15B PE=1 SV=1
A07G030460.1	6.42536	1.21927	9.06e-38	5.65e-37	UP	162	KOG0541	8.06e-114	320	Posttranslational modification, protein turnover, chaperones	-	-	GO:0016491(oxidoreductase activity)	K24140 PRXII; glutaredoxin-dependent peroxiredoxin [EC:1.11.1.25]	XP_009105177.1	4.7e-88	328.9	XP_009105177.1 PREDICTED: peroxiredoxin-2B-like [Brassica rapa]	Q9XEX2|PRX2B_ARATH	3.42e-113	320	Peroxiredoxin-2B OS=Arabidopsis thaliana OX=3702 GN=PRXIIB PE=1 SV=1
A05G013320.1	6.41312	0.402929	1.75e-30	9.41e-30	UP	184	-	-	-	-	-	-	GO:0008080(N-acetyltransferase activity)	-	XP_013752374.1	1.7e-102	377.1	XP_013752374.1 uncharacterized protein BNAA05G10930D [Brassica napus]	P05332|YP20_BACLI	9.52e-22	90.1	Uncharacterized N-acetyltransferase p20 OS=Bacillus licheniformis OX=1402 GN=p20 PE=4 SV=1
C02G012360.1	6.41059	-0.679641	3.1e-07	6.7e-07	UP	464	KOG0156	0	787	Secondary metabolites biosynthesis, transport and catabolism	-	-	GO:0004497(monooxygenase activity),GO:0005506(iron ion binding),GO:0016705(oxidoreductase activity, acting on paired donors, with incorporation or reduction of molecular oxygen),GO:0020037(heme binding)	K24188 CYP93A; cytochrome P450 family 93 subfamily A [EC:1.14.-.-]	VDD20456.1	7.4e-256	887.9	VDD20456.1 unnamed protein product [Brassica oleracea]	Q42798|C93A1_SOYBN	7.73e-146	429	3,9-dihydroxypterocarpan 6A-monooxygenase OS=Glycine max OX=3847 GN=CYP93A1 PE=1 SV=1
A09G014800.1	6.40838	-0.496128	1.96e-27	9.82e-27	UP	215	-	-	-	-	-	-	-	-	XP_009112800.1	7.7e-115	418.3	XP_009112800.1 PREDICTED: late embryogenesis abundant protein At1g64065 [Brassica rapa]	Q6DST1|Y1465_ARATH	1.17e-127	361	Late embryogenesis abundant protein At1g64065 OS=Arabidopsis thaliana OX=3702 GN=At1g64065 PE=2 SV=1
C07G045130.1	6.40691	0.321145	1.11e-43	7.75e-43	UP	421	-	-	-	-	GO:0006488(dolichol-linked oligosaccharide biosynthetic process)	-	GO:0004672(protein kinase activity)	-	VDD39900.1	5e-142	509.6	VDD39900.1 unnamed protein product [Brassica oleracea]	Q9FF29|PR5K_ARATH	1.76e-68	232	PR5-like receptor kinase OS=Arabidopsis thaliana OX=3702 GN=PR5K PE=1 SV=1
A04G015320.1	6.40468	6.89976	0	0	UP	169	KOG0118	6.6e-50	159	General function prediction only	-	-	GO:0003676(nucleic acid binding),GO:0003723(RNA binding)	-	XP_013743542.1	2.8e-43	180.3	XP_013743542.1 glycine-rich RNA-binding protein GRP2A [Brassica napus]	P49311|GRP2_SINAL	4.27e-56	177	Glycine-rich RNA-binding protein GRP2A OS=Sinapis alba OX=3728 PE=2 SV=1
C05G020790.1	6.39021	-0.398442	4.15e-22	1.79e-21	UP	418	KOG4628	1.17e-155	447	Posttranslational modification, protein turnover, chaperones	-	-	-	K15692 RNF13, RZF; E3 ubiquitin-protein ligase RNF13 [EC:2.3.2.27]	XP_022552899.1	1e-232	810.8	XP_022552899.1 receptor homology region, transmembrane domain- and RING domain-containing protein 3-like [Brassica napus]	F4I2Y3|RMR3_ARATH	4.97e-155	447	Receptor homology region, transmembrane domain- and RING domain-containing protein 3 OS=Arabidopsis thaliana OX=3702 GN=RMR3 PE=3 SV=1
A09G024510.1	6.38146	3.60573	1.19e-71	1.19e-70	UP	334	KOG0048	1.1e-161	455	Transcription	-	-	-	K09422 MYBP; transcription factor MYB, plant	XP_013659485.1	2e-173	613.6	XP_013659485.1 transcription factor MYB74-like [Brassica napus]	Q9M0Y5|MYB74_ARATH	4.67e-161	455	Transcription factor MYB74 OS=Arabidopsis thaliana OX=3702 GN=MYB74 PE=2 SV=1
A06G038800.1	6.35796	4.79255	0	0	UP	358	-	-	-	-	-	-	GO:0005515(protein binding),GO:0008270(zinc ion binding)	-	XP_009151626.1	4.2e-174	615.9	XP_009151626.1 PREDICTED: zinc finger protein CONSTANS-LIKE 10 [Brassica rapa]	Q9LUA9|COL10_ARATH	0	573	Zinc finger protein CONSTANS-LIKE 10 OS=Arabidopsis thaliana OX=3702 GN=COL10 PE=1 SV=1
C05G001010.1	6.34625	4.48953	5.94e-105	7.73e-104	UP	408	-	-	-	-	GO:0071704(organic substance metabolic process)	-	GO:0004553(hydrolase activity, hydrolyzing O-glycosyl compounds)	K19355 MAN; mannan endo-1,4-beta-mannosidase [EC:3.2.1.78]	XP_013695958.1	7.8e-241	837.8	XP_013695958.1 mannan endo-1,4-beta-mannosidase 1-like [Brassica napus]	Q9FZ29|MAN1_ARATH	0	748	Mannan endo-1,4-beta-mannosidase 1 OS=Arabidopsis thaliana OX=3702 GN=MAN1 PE=2 SV=1
C06G046790.1	6.34024	3.62955	1.01e-235	2.39e-234	UP	602	KOG1285	0	1060	Secondary metabolites biosynthesis, transport and catabolism	-	-	GO:0016702(oxidoreductase activity, acting on single donors with incorporation of molecular oxygen, incorporation of two atoms of oxygen)	K09840 NCED; 9-cis-epoxycarotenoid dioxygenase [EC:1.13.11.51]	XP_013649978.1	0	1216.1	XP_013649978.1 9-cis-epoxycarotenoid dioxygenase NCED9, chloroplastic [Brassica napus]	Q9M9F5|NCED9_ARATH	0	1060	9-cis-epoxycarotenoid dioxygenase NCED9, chloroplastic OS=Arabidopsis thaliana OX=3702 GN=NCED9 PE=2 SV=1
A08G010410.1	6.33931	-0.867961	2.98e-25	1.41e-24	UP	236	-	-	-	-	-	-	-	-	XP_009107834.1	9.6e-58	228.8	XP_009107834.1 PREDICTED: 36.4 kDa proline-rich protein-like isoform X2 [Brassica rapa]	Q00451|PRF1_SOLLC	1.42e-19	89	36.4 kDa proline-rich protein OS=Solanum lycopersicum OX=4081 GN=TPRP-F1 PE=2 SV=1
C04G037030.1	6.3374	3.71279	6.52e-300	1.92e-298	UP	268	KOG0627	1.91e-150	422	Transcription	GO:0006355(regulation of transcription, DNA-templated)	-	GO:0003700(DNA-binding transcription factor activity),GO:0043565(sequence-specific DNA binding)	K09419 HSFF; heat shock transcription factor, other eukaryote	XP_013631217.1	7.3e-147	525	XP_013631217.1 PREDICTED: heat stress transcription factor A-7a [Brassica oleracea var. oleracea]	Q9SV12|HFA7A_ARATH	8.08e-150	422	Heat stress transcription factor A-7a OS=Arabidopsis thaliana OX=3702 GN=HSFA7A PE=1 SV=1
A09G065900.1	6.3257	2.55294	1.09e-40	7.21e-40	UP	423	KOG1187	0	731	Signal transduction mechanisms	GO:0006468(protein phosphorylation)	-	GO:0004672(protein kinase activity),GO:0005524(ATP binding)	-	XP_013716126.1	2.7e-236	822.8	XP_013716126.1 probable serine/threonine-protein kinase PBL5 [Brassica napus]	Q9LQQ8|PBL5_ARATH	0	731	Probable serine/threonine-protein kinase PBL5 OS=Arabidopsis thaliana OX=3702 GN=PBL5 PE=2 SV=1
A05G032870.1	6.31601	4.50294	0	0	UP	333	-	-	-	-	GO:0006355(regulation of transcription, DNA-templated)	-	GO:0003677(DNA binding)	-	NP_001302755.1	2.8e-196	689.5	NP_001302755.1 NAC domain-containing protein 55-like [Brassica napus]	Q9LDY8|NAC55_ARATH	0	535	NAC domain-containing protein 55 OS=Arabidopsis thaliana OX=3702 GN=NAC055 PE=2 SV=1
C02G007850.1	6.31432	-0.287982	7.86e-21	3.27e-20	UP	215	KOG0867	3.98e-139	389	Posttranslational modification, protein turnover, chaperones	GO:0006749(glutathione metabolic process)	-	GO:0005515(protein binding)	K00799 GST, gst; glutathione S-transferase [EC:2.5.1.18]	RQM01711.1	8e-120	434.9	RQM01711.1 hypothetical protein DY000_00028166 [Brassica cretica]	Q9FE46|GSTFC_ARATH	1.69e-138	389	Glutathione S-transferase F12 OS=Arabidopsis thaliana OX=3702 GN=GSTF12 PE=1 SV=1
C07G036230.1	6.31007	2.27053	4.3e-94	5.19e-93	UP	84	-	-	-	-	-	-	-	-	XP_013597018.1	4.3e-37	158.7	XP_013597018.1 PREDICTED: uncharacterized protein LOC106305194 [Brassica oleracea var. oleracea]	-	-	-	-
C01G019450.1	6.3095	5.56626	0	0	UP	135	KOG1725	2.45e-62	187	Intracellular trafficking, secretion, and vesicular transport	-	-	-	K17279 REEP5_6; receptor expression-enhancing protein 5/6	XP_013637481.1	1.1e-71	274.2	XP_013637481.1 PREDICTED: HVA22-like protein d [Brassica oleracea var. oleracea]	Q9S760|HA22D_ARATH	2.82e-82	240	HVA22-like protein d OS=Arabidopsis thaliana OX=3702 GN=HVA22D PE=2 SV=1
A02G005910.1	6.30943	4.51205	0	0	UP	120	-	-	-	-	-	-	-	-	XP_013619246.1	5.7e-59	231.9	XP_013619246.1 PREDICTED: uncharacterized protein LOC106325740 [Brassica oleracea var. oleracea]	-	-	-	-
A07G034880.1	6.30651	1.27202	5.75e-80	6.21e-79	UP	193	-	-	-	-	GO:0006355(regulation of transcription, DNA-templated)	-	GO:0003700(DNA-binding transcription factor activity),GO:0003677(DNA binding)	-	XP_013649491.1	1.1e-88	331.3	XP_013649491.1 ethylene-responsive transcription factor ERF021-like [Brassica napus]	Q9C9I2|ERF21_ARATH	1.99e-91	268	Ethylene-responsive transcription factor ERF021 OS=Arabidopsis thaliana OX=3702 GN=ERF021 PE=2 SV=1
C01G002060.1	6.30163	3.15227	3.99e-216	8.82e-215	UP	353	KOG0198	3.39e-128	372	Signal transduction mechanisms	GO:0006468(protein phosphorylation)	-	GO:0004672(protein kinase activity),GO:0005524(ATP binding)	-	VDD47800.1	2.7e-205	719.5	VDD47800.1 unnamed protein product [Brassica oleracea]	O80888|M3K17_ARATH	9.93e-49	171	Mitogen-activated protein kinase kinase kinase 17 OS=Arabidopsis thaliana OX=3702 GN=MAPKKK17 PE=1 SV=1
A01G013390.1	6.29694	4.08624	0	0	UP	160	-	-	-	-	GO:0009733(response to auxin)	-	-	K14488 SAUR; SAUR family protein	XP_009136028.1	9.3e-89	331.3	XP_009136028.1 PREDICTED: auxin-responsive protein SAUR36 [Brassica rapa]	O22150|SAU36_ARATH	1.19e-28	106	Auxin-responsive protein SAUR36 OS=Arabidopsis thaliana OX=3702 GN=SAUR36 PE=2 SV=1
C03G064000.1	6.28409	-0.320702	1.24e-26	6.09e-26	UP	185	-	-	-	-	GO:0006355(regulation of transcription, DNA-templated)	-	GO:0003700(DNA-binding transcription factor activity),GO:0003677(DNA binding)	-	XP_013674978.1	3.8e-78	296.2	XP_013674978.1 ethylene-responsive transcription factor 12 [Brassica napus]	Q94ID6|ERF81_ARATH	2.52e-89	262	Ethylene-responsive transcription factor 12 OS=Arabidopsis thaliana OX=3702 GN=ERF12 PE=1 SV=1
A10G022240.1	6.27105	2.88706	1.41e-201	2.95e-200	UP	104	-	-	-	-	-	-	-	-	XP_009121601.1	2.6e-52	209.5	XP_009121601.1 PREDICTED: uncharacterized protein LOC103846433 [Brassica rapa]	-	-	-	-
A07G035460.1	6.26604	3.78606	9.34e-189	1.87e-187	UP	136	-	-	-	-	-	-	-	-	XP_009105883.1	1.4e-32	144.4	XP_009105883.1 PREDICTED: uncharacterized protein LOC103831732 [Brassica rapa]	-	-	-	-
A08G010560.1	6.26237	-0.774016	2.27e-07	4.95e-07	UP	102	KOG1752	6.54e-68	199	Posttranslational modification, protein turnover, chaperones	-	-	GO:0097573(glutathione oxidoreductase activity)	K03676 grxC, GLRX, GLRX2; glutaredoxin 3	XP_013654710.1	6.4e-51	204.9	XP_013654710.1 monothiol glutaredoxin-S4 [Brassica napus]	O23419|GRXS4_ARATH	2.77e-67	199	Monothiol glutaredoxin-S4 OS=Arabidopsis thaliana OX=3702 GN=GRXS4 PE=3 SV=1
C08G036760.1	6.25979	8.58872	0	0	UP	361	KOG1187	0	674	Signal transduction mechanisms	GO:0006468(protein phosphorylation)	-	GO:0004713(protein tyrosine kinase activity),GO:0004672(protein kinase activity)	K13436 PTI1; pto-interacting protein 1 [EC:2.7.11.1]	CDY57492.1	3.8e-207	725.7	CDY57492.1 BnaC08g48860D [Brassica napus]	B9DFG5|PTI13_ARATH	0	672	PTI1-like tyrosine-protein kinase 3 OS=Arabidopsis thaliana OX=3702 GN=PTI13 PE=1 SV=1
C08G023780.1	6.25465	0.266886	5.98e-26	2.88e-25	UP	223	-	-	-	-	-	-	-	-	VDD56431.1	1.2e-105	387.9	VDD56431.1 unnamed protein product [Brassica oleracea]	Q8GX05|SCAB3_ARATH	1.16e-08	57.8	Stomatal closure-related actin-binding protein 3 OS=Arabidopsis thaliana OX=3702 GN=SCAB3 PE=2 SV=1
C03G019900.1	6.2535	6.5135	0	0	UP	408	-	-	-	-	GO:0016567(protein ubiquitination)	-	GO:0004842(ubiquitin-protein transferase activity),GO:0061630(ubiquitin protein ligase activity)	-	XP_013623595.1	4e-229	798.9	XP_013623595.1 PREDICTED: E3 ubiquitin-protein ligase PUB23 [Brassica oleracea var. oleracea]	Q84TG3|PUB23_ARATH	0	738	E3 ubiquitin-protein ligase PUB23 OS=Arabidopsis thaliana OX=3702 GN=PUB23 PE=1 SV=1
C07G004660.1	6.2521	7.33225	0	0	UP	449	-	-	-	-	-	-	-	K19366 SPG20; spartin	XP_013724177.1	4.5e-234	815.5	XP_013724177.1 protein EARLY-RESPONSIVE TO DEHYDRATION 7, chloroplastic-like [Brassica napus]	O48832|ERD7_ARATH	0	772	Protein EARLY-RESPONSIVE TO DEHYDRATION 7, chloroplastic OS=Arabidopsis thaliana OX=3702 GN=ERD7 PE=1 SV=1
C06G002130.1	6.252	4.84921	0	0	UP	473	-	-	-	-	GO:0005975(carbohydrate metabolic process)	-	GO:0004650(polygalacturonase activity)	-	XP_013699328.1	6.7e-252	874.8	XP_013699328.1 polygalacturonase At1g48100 [Brassica napus]	Q949Z1|PGLR4_ARATH	0	835	Polygalacturonase At1g48100 OS=Arabidopsis thaliana OX=3702 GN=At1g48100 PE=2 SV=1
C09G057740.1	6.25021	4.73794	6.59e-217	1.46e-215	UP	159	-	-	-	-	GO:0009793(embryo development ending in seed dormancy)	-	-	-	VDD34418.1	3e-47	193.4	VDD34418.1 unnamed protein product [Brassica oleracea]	Q9FG31|LEA46_ARATH	5.16e-67	203	Late embryogenesis abundant protein 46 OS=Arabidopsis thaliana OX=3702 GN=LEA46 PE=2 SV=1
C04G007120.1	6.24436	1.76096	1.95e-107	2.59e-106	UP	113	-	-	-	-	GO:0042753(positive regulation of circadian rhythm)	-	-	-	CDY20515.1	2.9e-36	156.4	CDY20515.1 BnaC04g05290D [Brassica napus]	O04211|ELF4_ARATH	1.33e-59	181	Protein EARLY FLOWERING 4 OS=Arabidopsis thaliana OX=3702 GN=ELF4 PE=1 SV=1
A08G032200.1	6.24021	1.29126	2.29e-35	1.36e-34	UP	288	KOG1601	6.98e-106	311	Transcription	GO:0006355(regulation of transcription, DNA-templated)	-	GO:0043565(sequence-specific DNA binding),GO:0008270(zinc ion binding)	-	XP_013657582.1	9.3e-164	581.3	XP_013657582.1 GATA transcription factor 11-like [Brassica napus]	Q6DBP8|GAT11_ARATH	2.96e-105	311	GATA transcription factor 11 OS=Arabidopsis thaliana OX=3702 GN=GATA11 PE=2 SV=1
A09G049740.1	6.23747	1.93983	7.15e-58	6.13e-57	UP	582	KOG0169	0	1042	Signal transduction mechanisms	GO:0035556(intracellular signal transduction),GO:0006629(lipid metabolic process),GO:0007165(signal transduction)	-	GO:0004435(phosphatidylinositol phospholipase C activity),GO:0008081(phosphoric diester hydrolase activity)	K05857 PLCD; phosphatidylinositol phospholipase C, delta [EC:3.1.4.11]	XP_013659883.1	0	1139.8	XP_013659883.1 phosphoinositide phospholipase C 7 [Brassica napus]	Q9LY51|PLCD7_ARATH	0	1042	Phosphoinositide phospholipase C 7 OS=Arabidopsis thaliana OX=3702 GN=PLC7 PE=1 SV=1
A07G020070.1	6.23004	4.29977	0	0	UP	489	-	-	-	-	-	-	GO:0030570(pectate lyase activity)	K01728 pel; pectate lyase [EC:4.2.2.2]	XP_013647978.1	1.1e-265	920.6	XP_013647978.1 probable pectate lyase 13 [Brassica napus]	Q93Z04|PLY13_ARATH	0	756	Probable pectate lyase 13 OS=Arabidopsis thaliana OX=3702 GN=PMR6 PE=1 SV=1
A09G051020.1	6.22259	1.55309	2.25e-111	3.05e-110	UP	142	-	-	-	-	GO:0005975(carbohydrate metabolic process)	-	GO:0004553(hydrolase activity, hydrolyzing O-glycosyl compounds)	-	VDC62858.1	2.8e-73	279.6	VDC62858.1 unnamed protein product [Brassica rapa]	P33157|E13A_ARATH	6.84e-66	206	Glucan endo-1,3-beta-glucosidase, acidic isoform OS=Arabidopsis thaliana OX=3702 GN=BG2 PE=1 SV=2
A10G029560.1	6.22122	5.11132	2.7e-264	7.08e-263	UP	134	-	-	-	-	-	-	-	-	XP_013715423.1	6.2e-70	268.5	XP_013715423.1 uncharacterized protein LOC106419209 [Brassica napus]	-	-	-	-
C04G061480.1	6.21818	6.58684	0	0	UP	439	KOG0651	0	866	Posttranslational modification, protein turnover, chaperones	-	-	GO:0005524(ATP binding),GO:0016887(ATP hydrolysis activity)	-	XP_013636208.1	2.3e-251	872.8	XP_013636208.1 PREDICTED: ribulose bisphosphate carboxylase/oxygenase activase, chloroplastic [Brassica oleracea var. oleracea]	P10896|RCA_ARATH	0	862	Ribulose bisphosphate carboxylase/oxygenase activase, chloroplastic OS=Arabidopsis thaliana OX=3702 GN=RCA PE=1 SV=2
A06G038480.1	6.21481	6.09769	0	0	UP	219	-	-	-	-	-	-	-	K13456 RIN4; RPM1-interacting protein 4	XP_013644193.1	4.9e-125	452.2	XP_013644193.1 RPM1-interacting protein 4-like [Brassica napus]	Q8GYN5|RIN4_ARATH	3.08e-07	52.4	RPM1-interacting protein 4 OS=Arabidopsis thaliana OX=3702 GN=RIN4 PE=1 SV=1
A09G006350.1	6.20085	-0.0222331	2.52e-07	5.49e-07	UP	585	KOG1292	0	897	Nucleotide transport and metabolism	GO:0055085(transmembrane transport)	GO:0016020(membrane)	GO:0022857(transmembrane transporter activity)	-	XP_022547353.1	5.8e-306	1054.7	XP_022547353.1 putative nucleobase-ascorbate transporter 10, partial [Brassica napus]	O04472|NAT10_ARATH	0	961	Putative nucleobase-ascorbate transporter 10 OS=Arabidopsis thaliana OX=3702 GN=NAT10 PE=3 SV=2
A08G032430.1	6.19988	-0.566722	1.18e-20	4.88e-20	UP	104	-	-	-	-	-	-	-	-	CDY15612.1	9.1e-37	157.9	CDY15612.1 BnaA08g28960D [Brassica napus]	-	-	-	-
C01G010520.1	6.19931	-0.927171	2.92e-07	6.33e-07	UP	529	-	-	-	-	GO:0006468(protein phosphorylation)	-	GO:0004672(protein kinase activity),GO:0005524(ATP binding),GO:0030246(carbohydrate binding)	-	VDD48619.1	6.7e-285	984.6	VDD48619.1 unnamed protein product [Brassica oleracea]	Q9SZD5|LRK59_ARATH	6.74e-169	496	L-type lectin-domain containing receptor kinase V.9 OS=Arabidopsis thaliana OX=3702 GN=LECRK59 PE=2 SV=1
C01G014550.1	6.1976	1.18893	3.29e-07	7.1e-07	UP	253	KOG4744	6.31e-123	352	Function unknown	-	-	-	-	VDD49047.1	2e-37	161.4	VDD49047.1 unnamed protein product, partial [Brassica oleracea]	P23283|DRPF_CRAPL	3.02e-14	72.4	Desiccation-related protein PCC3-06 OS=Craterostigma plantagineum OX=4153 PE=2 SV=1
C08G033040.1	6.19144	-0.440868	3.21e-07	6.93e-07	UP	234	-	-	-	-	GO:0009813(flavonoid biosynthetic process)	-	GO:0045430(chalcone isomerase activity),GO:0016872(intramolecular lyase activity)	K01859 E5.5.1.6; chalcone isomerase [EC:5.5.1.6]	VDD57432.1	2.6e-116	423.3	VDD57432.1 unnamed protein product [Brassica oleracea]	O22651|CFI_RAPSA	3.31e-102	299	Chalcone--flavonone isomerase OS=Raphanus sativus OX=3726 GN=CHI PE=2 SV=1
C08G052100.1	6.18804	5.10285	0	0	UP	436	KOG0698	0	653	Signal transduction mechanisms	-	-	GO:0004722(protein serine/threonine phosphatase activity)	K14497 PP2C; protein phosphatase 2C [EC:3.1.3.16]	XP_013600837.1	1.2e-247	860.5	XP_013600837.1 PREDICTED: protein phosphatase 2C 3-like [Brassica oleracea var. oleracea]	Q9LNW3|P2C03_ARATH	0	653	Protein phosphatase 2C 3 OS=Arabidopsis thaliana OX=3702 GN=AIP1 PE=1 SV=1
A06G042560.1	6.18694	2.33851	2.26e-106	2.96e-105	UP	812	KOG1162	0	1218	Intracellular trafficking, secretion, and vesicular transport	-	GO:0016021(integral component of membrane)	-	-	RID60209.1	0	1466.8	RID60209.1 hypothetical protein BRARA_F03384 [Brassica rapa]	Q6R8G5|PHO15_ARATH	0	1311	Phosphate transporter PHO1 homolog 5 OS=Arabidopsis thaliana OX=3702 GN=PHO1-H5 PE=2 SV=2
A01G044340.1	6.1853	5.09553	0	0	UP	55	KOG1773	1.64e-29	99.4	General function prediction only	-	GO:0016021(integral component of membrane)	-	-	XP_009124956.1	2.2e-21	105.9	XP_009124956.1 PREDICTED: hydrophobic protein RCI2B [Brassica rapa]	Q9ZNS6|RCI2B_ARATH	6.95e-29	99.4	Hydrophobic protein RCI2B OS=Arabidopsis thaliana OX=3702 GN=RCI2B PE=2 SV=1
C08G043120.1	6.185	8.3115	0	0	UP	141	KOG0118	3.61e-27	100	General function prediction only	-	-	GO:0003723(RNA binding),GO:0003676(nucleic acid binding)	-	XP_009117376.1	3.1e-27	126.7	XP_009117376.1 PREDICTED: glycine-rich RNA-binding protein GRP1A isoform X2 [Brassica rapa]	P49310|GRP1_SINAL	1.94e-55	174	Glycine-rich RNA-binding protein GRP1A OS=Sinapis alba OX=3728 PE=2 SV=1
A02G038380.1	6.17617	0.455914	6.15e-51	4.8e-50	UP	361	-	-	-	-	-	-	-	-	XP_013724322.2	6.1e-181	638.6	XP_013724322.2 uncharacterized protein LOC106428118 [Brassica napus]	-	-	-	-
A05G042880.1	6.1655	1.48887	8.52e-53	6.83e-52	UP	375	-	-	-	-	-	-	GO:0061630(ubiquitin protein ligase activity)	-	XP_013750922.1	4.1e-204	715.7	XP_013750922.1 U-box domain-containing protein 21 [Brassica napus]	Q5PNY6|PUB21_ARATH	1.43e-75	243	U-box domain-containing protein 21 OS=Arabidopsis thaliana OX=3702 GN=PUB21 PE=2 SV=1
C04G061300.1	6.14805	1.28064	6.84e-69	6.62e-68	UP	154	KOG1751	1.82e-75	223	Translation, ribosomal structure and biogenesis	GO:0006412(translation)	GO:0005840(ribosome)	GO:0003735(structural constituent of ribosome)	K02893 RP-L23Ae, RPL23A; large subunit ribosomal protein L23Ae	XP_013677131.1	4.3e-67	259.2	XP_013677131.1 60S ribosomal protein L23a-1-like [Brassica napus]	Q9AT35|RL23A_DAUCA	4.01e-83	244	60S ribosomal protein L23a OS=Daucus carota OX=4039 GN=RPL23A PE=2 SV=1
C08G042350.1	6.14551	1.0421	1.53e-31	8.44e-31	UP	247	-	-	-	-	-	-	GO:0046983(protein dimerization activity)	-	XP_013603284.1	6.8e-131	471.9	XP_013603284.1 PREDICTED: transcription factor bHLH19-like [Brassica oleracea var. oleracea]	Q1PF16|BH019_ARATH	1.16e-117	340	Transcription factor bHLH19 OS=Arabidopsis thaliana OX=3702 GN=BHLH19 PE=1 SV=1
A01G043030.1	6.13236	-0.805558	7.8e-07	1.64e-06	UP	714	KOG0229	0	1424	Signal transduction mechanisms	GO:0046488(phosphatidylinositol metabolic process)	-	GO:0016307(phosphatidylinositol phosphate kinase activity),GO:0005524(ATP binding),GO:0016308(1-phosphatidylinositol-4-phosphate 5-kinase activity)	K00889 PIP5K; 1-phosphatidylinositol-4-phosphate 5-kinase [EC:2.7.1.68]	CDY22147.1	3.8e-299	1032.3	CDY22147.1 BnaC01g39540D [Brassica napus]	Q9SFB8|PI5K6_ARATH	0	1424	Phosphatidylinositol 4-phosphate 5-kinase 6 OS=Arabidopsis thaliana OX=3702 GN=PIP5K6 PE=2 SV=1
C04G059400.1	6.12318	-1.21349	1.61e-27	8.08e-27	UP	78	-	-	-	-	-	-	-	-	RQL86333.1	1.6e-33	146.7	RQL86333.1 hypothetical protein DY000_00012433 [Brassica cretica]	-	-	-	-
A03G015190.1	6.12108	2.57586	4.34e-85	4.88e-84	UP	77	-	-	-	-	-	-	-	-	XP_009134328.1	2.4e-34	149.4	XP_009134328.1 PREDICTED: uncharacterized protein LOC103858683 [Brassica rapa]	F7J0N2|RGA5R_ORYSJ	1.27e-12	64.3	Disease resistance protein RGA5 OS=Oryza sativa subsp. japonica OX=39947 GN=RGA5 PE=1 SV=1
A10G009250.1	6.11939	6.13386	0	0	UP	237	-	-	-	-	GO:0006355(regulation of transcription, DNA-templated)	-	GO:0003700(DNA-binding transcription factor activity),GO:0003677(DNA binding)	-	VDD17348.1	1e-112	411.4	VDD17348.1 unnamed protein product [Brassica rapa]	Q9FJ90|ERF25_ARATH	4.13e-103	301	Ethylene-responsive transcription factor ERF025 OS=Arabidopsis thaliana OX=3702 GN=ERF025 PE=2 SV=1
C01G015690.1	6.11807	5.53639	4.06e-123	5.92e-122	UP	538	-	-	-	-	GO:0006355(regulation of transcription, DNA-templated)	-	GO:0003700(DNA-binding transcription factor activity),GO:0043565(sequence-specific DNA binding)	-	XP_013734026.1	1e-240	837.8	XP_013734026.1 probable WRKY transcription factor 31 [Brassica napus]	Q93WT0|WRK31_ARATH	0	804	Probable WRKY transcription factor 31 OS=Arabidopsis thaliana OX=3702 GN=WRKY31 PE=2 SV=1
C04G043690.1	6.11432	0.187701	3.05e-42	2.07e-41	UP	375	KOG2421	0	660	General function prediction only	GO:0006629(lipid metabolic process)	-	GO:0008081(phosphoric diester hydrolase activity)	K18696 GDE1; glycerophosphodiester phosphodiesterase [EC:3.1.4.46]	XP_013731587.1	9.4e-209	731.1	XP_013731587.1 glycerophosphodiester phosphodiesterase GDPD2-like [Brassica napus]	Q9FLM1|GDPD2_ARATH	0	660	Glycerophosphodiester phosphodiesterase GDPD2 OS=Arabidopsis thaliana OX=3702 GN=GDPD2 PE=2 SV=1
A03G003480.1	6.11176	5.70746	0	0	UP	307	KOG1600	0	570	Lipid transport and metabolism	GO:0006629(lipid metabolic process)	-	GO:0016717(oxidoreductase activity, acting on paired donors, with oxidation of a pair of donors resulting in the reduction of molecular oxygen to two molecules of water)	K23119 ADS2; very-long-chain acyl-lipid omega-9 desaturase [EC:1.14.19.75]	XP_009132780.1	1.9e-183	646.7	XP_009132780.1 PREDICTED: delta-9 acyl-lipid desaturase 2-like [Brassica rapa]	Q9SID2|ADS2_ARATH	0	576	Delta-9 acyl-lipid desaturase 2 OS=Arabidopsis thaliana OX=3702 GN=ADS2 PE=2 SV=2
C03G005840.1	6.11089	7.67573	0	0	UP	471	KOG0029	0	845	Secondary metabolites biosynthesis, transport and catabolism	-	-	GO:0016491(oxidoreductase activity)	K13366 MPAO, PAO1; polyamine oxidase [EC:1.5.3.14 1.5.3.16 1.5.3.-]	RID68418.1	1.2e-272	943.7	RID68418.1 hypothetical protein BRARA_C00577 [Brassica rapa]	Q9FNA2|PAO1_ARATH	0	845	Polyamine oxidase 1 OS=Arabidopsis thaliana OX=3702 GN=PAO1 PE=1 SV=1
A08G022240.1	6.0982	4.80818	0	0	UP	130	-	-	-	-	-	-	-	-	XP_009109614.1	1.1e-63	247.7	XP_009109614.1 PREDICTED: protein TIFY 5A-like [Brassica rapa]	Q8LBM2|TIF5A_ARATH	9.62e-64	193	Protein TIFY 5A OS=Arabidopsis thaliana OX=3702 GN=TIFY5A PE=1 SV=1
C07G020340.1	6.09694	2.02768	7.04e-101	8.91e-100	UP	207	-	-	-	-	-	-	-	-	XP_013669938.1	8e-101	371.7	XP_013669938.1 uncharacterized protein BNAC07G14690D [Brassica napus]	-	-	-	-
A04G002860.1	6.08907	4.33172	9.58e-208	2.05e-206	UP	384	KOG1505	0	520	Lipid transport and metabolism	-	-	GO:0016746(acyltransferase activity)	K13523 AGPAT3_4; lysophosphatidic acid acyltransferase / lysophosphatidylinositol acyltransferase [EC:2.3.1.51 2.3.1.-]	XP_013675409.1	3.1e-223	779.2	XP_013675409.1 1-acyl-sn-glycerol-3-phosphate acyltransferase 2-like [Brassica napus]	Q8LG50|LPAT2_ARATH	0	713	1-acyl-sn-glycerol-3-phosphate acyltransferase 2 OS=Arabidopsis thaliana OX=3702 GN=LPAT2 PE=1 SV=2
C05G012690.1	6.08683	0.267639	1.91e-39	1.24e-38	UP	287	-	-	-	-	GO:0006351(transcription, DNA-templated)	-	GO:0043565(sequence-specific DNA binding)	-	CDY39633.1	9.9e-158	561.2	CDY39633.1 BnaC05g11620D [Brassica napus]	-	-	-	-
C05G046760.1	6.08226	4.98978	0	0	UP	229	-	-	-	-	-	-	GO:0004869(cysteine-type endopeptidase inhibitor activity)	-	XP_013731755.1	1.2e-126	457.6	XP_013731755.1 cysteine proteinase inhibitor 6-like [Brassica napus]	Q8H0X6|CYT6_ARATH	8.59e-140	393	Cysteine proteinase inhibitor 6 OS=Arabidopsis thaliana OX=3702 GN=CYS6 PE=1 SV=2
A01G003860.1	6.07873	5.74133	0	0	UP	302	-	-	-	-	GO:0006355(regulation of transcription, DNA-templated),GO:0007186(G protein-coupled receptor signaling pathway)	-	GO:0003700(DNA-binding transcription factor activity),GO:0003677(DNA binding),GO:0003924(GTPase activity),GO:0019001(guanyl nucleotide binding),GO:0031683(G-protein beta/gamma-subunit complex binding)	-	XP_009113061.1	1.1e-103	381.7	XP_009113061.1 PREDICTED: ethylene-responsive transcription factor ERF109 [Brassica rapa]	Q9SZ06|EF109_ARATH	2.17e-97	290	Ethylene-responsive transcription factor ERF109 OS=Arabidopsis thaliana OX=3702 GN=ERF109 PE=1 SV=1
C08G031630.1	6.07839	1.93821	1.14e-80	1.24e-79	UP	72	KOG1650	4.17e-18	77.8	Inorganic ion transport and metabolism	-	-	-	-	VDC62520.1	2.3e-15	86.3	VDC62520.1 unnamed protein product [Brassica rapa]	Q9M353|CHX20_ARATH	1.77e-17	77.8	Cation/H(+) antiporter 20 OS=Arabidopsis thaliana OX=3702 GN=CHX20 PE=2 SV=1
A06G028830.1	6.07406	2.80148	5.13e-179	9.88e-178	UP	580	KOG1327	0	1000	Signal transduction mechanisms	GO:0060548(negative regulation of cell death)	-	GO:0005544(calcium-dependent phospholipid binding)	-	VDC67263.1	0	1117.8	VDC67263.1 unnamed protein product [Brassica rapa]	Q941L3|BON1_ARATH	0	1055	Protein BONZAI 1 OS=Arabidopsis thaliana OX=3702 GN=BON1 PE=1 SV=2
A05G040600.1	6.0712	1.96858	2.23e-32	1.25e-31	UP	336	KOG0014	1.58e-86	264	Transcription	GO:0045944(positive regulation of transcription by RNA polymerase II)	-	GO:0003677(DNA binding),GO:0046983(protein dimerization activity),GO:0000981(DNA-binding transcription factor activity, RNA polymerase II-specific),GO:0000987(cis-regulatory region sequence-specific DNA binding)	-	XP_022570328.1	2.5e-168	596.7	XP_022570328.1 agamous-like MADS-box protein AGL80 [Brassica napus]	Q9FJK3|AGL80_ARATH	6.69e-86	264	Agamous-like MADS-box protein AGL80 OS=Arabidopsis thaliana OX=3702 GN=AGL80 PE=1 SV=1
A09G038680.1	6.07105	3.69285	5.82e-169	1.07e-167	UP	133	-	-	-	-	-	-	-	-	XP_013655363.1	9.8e-68	261.2	XP_013655363.1 protein TIFY 5A [Brassica napus]	Q8LBM2|TIF5A_ARATH	3.23e-53	166	Protein TIFY 5A OS=Arabidopsis thaliana OX=3702 GN=TIFY5A PE=1 SV=1
C03G015050.1	6.06581	0.0216306	5.09e-28	2.58e-27	UP	518	KOG0157	0	940	Secondary metabolites biosynthesis, transport and catabolism; Lipid transport and metabolism	-	-	GO:0004497(monooxygenase activity),GO:0005506(iron ion binding),GO:0016705(oxidoreductase activity, acting on paired donors, with incorporation or reduction of molecular oxygen),GO:0020037(heme binding)	-	XP_013627647.1	4.3e-305	1051.6	XP_013627647.1 PREDICTED: cytokinin hydroxylase-like [Brassica oleracea var. oleracea]	B9G934|C14C3_ORYSJ	2e-103	322	Cytochrome P450 714C3 OS=Oryza sativa subsp. japonica OX=39947 GN=CYP714C3 PE=3 SV=2
A06G011610.1	6.06524	-0.0450706	1.54e-36	9.42e-36	UP	62	KOG2380	2.85e-14	66.2	Amino acid transport and metabolism	-	-	-	K15227 TYRAAT; arogenate dehydrogenase (NADP+), plant [EC:1.3.1.78]	RID48404.1	6.1e-12	74.7	RID48404.1 hypothetical protein BRARA_I04916 [Brassica rapa]	Q9LMR3|TYRA2_ARATH	1.21e-13	66.2	Arogenate dehydrogenase 2, chloroplastic OS=Arabidopsis thaliana OX=3702 GN=TYRAAT2 PE=1 SV=1
C04G043040.1	6.06178	-0.116592	2.35e-39	1.52e-38	UP	442	KOG1303	0	858	Amino acid transport and metabolism	-	-	-	-	XP_013631927.1	5.4e-256	888.3	XP_013631927.1 PREDICTED: lysine histidine transporter 1 [Brassica oleracea var. oleracea]	Q9FKS8|LHT1_ARATH	0	858	Lysine histidine transporter 1 OS=Arabidopsis thaliana OX=3702 GN=LHT1 PE=1 SV=1
C04G065920.1	6.05792	1.206	8.69e-88	9.97e-87	UP	2142	KOG0386	0	2288	Transcription; Chromatin structure and dynamics	GO:0006338(chromatin remodeling),GO:0006355(regulation of transcription, DNA-templated),GO:0040029(regulation of gene expression, epigenetic)	GO:0005634(nucleus)	GO:0008094(ATP-dependent activity, acting on DNA),GO:0005524(ATP binding),GO:0005515(protein binding),GO:0140658(ATP-dependent chromatin remodeler activity)	K11647 SMARCA2_4; SWI/SNF-related matrix-associated actin-dependent regulator of chromatin subfamily A member 2/4 [EC:5.6.2.-]	XP_013688247.1	0	3848.5	XP_013688247.1 ATP-dependent helicase BRM-like isoform X1 [Brassica napus]	Q6EVK6|BRM_ARATH	0	3660	ATP-dependent helicase BRM OS=Arabidopsis thaliana OX=3702 GN=BRM PE=1 SV=1
C03G028500.1	6.05189	6.80961	0	0	UP	349	KOG0627	0	591	Transcription	GO:0006355(regulation of transcription, DNA-templated)	-	GO:0003700(DNA-binding transcription factor activity),GO:0043565(sequence-specific DNA binding)	K09419 HSFF; heat shock transcription factor, other eukaryote	CDY21503.1	6.1e-186	655.2	CDY21503.1 BnaC03g26940D [Brassica napus]	O80982|HSFA2_ARATH	0	591	Heat stress transcription factor A-2 OS=Arabidopsis thaliana OX=3702 GN=HSFA2 PE=1 SV=1
C02G045480.1	6.04573	5.31235	0	0	UP	278	-	-	-	-	-	-	GO:0005515(protein binding)	-	VDD25793.1	5.2e-164	582	VDD25793.1 unnamed protein product [Brassica oleracea]	Q3E6P4|FB95_ARATH	5.41e-138	394	F-box protein At2g02240 OS=Arabidopsis thaliana OX=3702 GN=At2g02240 PE=2 SV=1
A03G032280.1	6.04371	0.000641	1.71e-20	7e-20	UP	394	KOG1471	0	707	Lipid transport and metabolism	-	-	GO:0008289(lipid binding)	-	XP_013745624.1	2.3e-221	773.1	XP_013745624.1 patellin-6-like [Brassica napus]	Q9SCU1|PATL6_ARATH	0	707	Patellin-6 OS=Arabidopsis thaliana OX=3702 GN=PATL6 PE=2 SV=1
A07G020200.1	6.0395	5.96675	0	0	UP	406	-	-	-	-	GO:0005975(carbohydrate metabolic process)	-	GO:0004553(hydrolase activity, hydrolyzing O-glycosyl compounds)	-	VDC99238.1	2.5e-183	646.7	VDC99238.1 unnamed protein product [Brassica rapa]	P52409|E13B_WHEAT	2.77e-86	273	Glucan endo-1,3-beta-glucosidase OS=Triticum aestivum OX=4565 GN=GLC1 PE=2 SV=1
A02G042830.1	6.03241	1.38771	1.79e-55	1.49e-54	UP	393	KOG1778	0	631	Transcription	-	-	GO:0005515(protein binding)	-	CDY30743.1	1.3e-213	747.3	CDY30743.1 BnaA02g33650D [Brassica napus]	Q9FMK7|BT1_ARATH	0	631	BTB/POZ and TAZ domain-containing protein 1 OS=Arabidopsis thaliana OX=3702 GN=BT1 PE=1 SV=1
A01G012890.1	6.01775	4.92675	1.15e-150	1.93e-149	UP	538	-	-	-	-	GO:0006355(regulation of transcription, DNA-templated)	-	GO:0003700(DNA-binding transcription factor activity),GO:0043565(sequence-specific DNA binding)	-	XP_022571769.1	5.1e-240	835.5	XP_022571769.1 probable WRKY transcription factor 31 [Brassica napus]	Q93WT0|WRK31_ARATH	0	801	Probable WRKY transcription factor 31 OS=Arabidopsis thaliana OX=3702 GN=WRKY31 PE=2 SV=1
A09G064950.1	6.01154	4.78516	0	0	UP	231	-	-	-	-	GO:0006351(transcription, DNA-templated)	-	GO:0043565(sequence-specific DNA binding)	-	XP_022547288.1	1.7e-123	447.2	XP_022547288.1 TGACG-sequence-specific DNA-binding protein TGA-2.1-like [Brassica napus]	Q84JC2|DOGL4_ARATH	2.42e-16	78.2	Protein DOG1-like 4 OS=Arabidopsis thaliana OX=3702 GN=DOGL4 PE=2 SV=1
C04G059690.1	5.99934	3.31487	2.47e-242	5.99e-241	UP	722	KOG0222	0	1426	Secondary metabolites biosynthesis, transport and catabolism	GO:0006559(L-phenylalanine catabolic process)	GO:0005737(cytoplasm)	GO:0003824(catalytic activity),GO:0016841(ammonia-lyase activity)	K10775 PAL; phenylalanine ammonia-lyase [EC:4.3.1.24]	XP_009141625.1	0	1412.5	XP_009141625.1 PREDICTED: phenylalanine ammonia-lyase 1 [Brassica rapa]	P35510|PAL1_ARATH	0	1426	Phenylalanine ammonia-lyase 1 OS=Arabidopsis thaliana OX=3702 GN=PAL1 PE=1 SV=3
C05G015950.1	5.99743	1.20198	2e-36	1.22e-35	UP	192	-	-	-	-	-	-	GO:0004866(endopeptidase inhibitor activity)	-	XP_013723358.1	1.7e-108	397.1	XP_013723358.1 kunitz trypsin inhibitor 2 [Brassica napus]	Q9LMU2|KTI2_ARATH	2.13e-105	303	Kunitz trypsin inhibitor 2 OS=Arabidopsis thaliana OX=3702 GN=KTI2 PE=2 SV=1
C03G032240.1	5.98704	1.20147	2.44e-51	1.91e-50	UP	319	KOG0143	1.68e-169	474	Secondary metabolites biosynthesis, transport and catabolism; General function prediction only	-	-	-	-	CDY17965.1	7.3e-186	654.8	CDY17965.1 BnaC03g30370D [Brassica napus]	Q945B6|AOP1L_ARATH	1.31e-171	481	Probable 2-oxoglutarate-dependent dioxygenase AOP1.2 OS=Arabidopsis thaliana OX=3702 GN=AOP1.2 PE=2 SV=1
A10G023110.1	5.98257	6.81216	0	0	UP	395	-	-	-	-	GO:0009058(biosynthetic process)	-	GO:0016746(acyltransferase activity),GO:0016747(acyltransferase activity, transferring groups other than amino-acyl groups)	K00660 CHS; chalcone synthase [EC:2.3.1.74]	RID42141.1	5.6e-228	795	RID42141.1 hypothetical protein BRARA_J02052 [Brassica rapa]	P13416|CHS1_SINAL	0	806	Chalcone synthase 1 OS=Sinapis alba OX=3728 GN=CHS1 PE=2 SV=1
C09G020020.1	5.97229	5.16421	0	0	UP	283	KOG2355	0	512	Transcription; General function prediction only	-	-	GO:0005524(ATP binding)	K12608 CAF16; CCR4-NOT complex subunit CAF16	XP_013712881.1	1.8e-159	567	XP_013712881.1 ABC transporter I family member 21 [Brassica napus]	Q9XF19|AB21I_ARATH	0	512	ABC transporter I family member 21 OS=Arabidopsis thaliana OX=3702 GN=ABCI21 PE=2 SV=1
A01G031290.1	5.97072	-0.388533	2.47e-30	1.32e-29	UP	180	-	-	-	-	-	-	-	-	XP_009104615.1	5.2e-96	355.5	XP_009104615.1 PREDICTED: F-box protein At1g61340 [Brassica rapa]	Q8GX77|FB316_ARATH	3.33e-88	259	F-box protein At1g61340 OS=Arabidopsis thaliana OX=3702 GN=At1g61340 PE=2 SV=1
A10G013160.1	5.95923	2.37636	1.53e-112	2.09e-111	UP	145	-	-	-	-	-	-	-	-	XP_009120196.1	5e-57	225.7	XP_009120196.1 PREDICTED: uncharacterized protein LOC103845115 [Brassica rapa]	-	-	-	-
C01G014820.1	5.95725	3.32997	2.75e-235	6.52e-234	UP	200	-	-	-	-	-	-	-	-	XP_013698812.1	7.7e-101	371.7	XP_013698812.1 uncharacterized protein LOC106402588 [Brassica napus]	-	-	-	-
C03G009940.1	5.95648	0.40065	3.31e-27	1.64e-26	UP	559	KOG1947	4.18e-35	133	General function prediction only	-	-	GO:0005515(protein binding)	K15082 RAD7; DNA repair protein RAD7	XP_013738806.1	5.9e-292	1008.1	XP_013738806.1 EIN3-binding F-box protein 1 [Brassica napus]	Q5R3Z8|FBXL2_PONAB	2.26e-14	79	F-box/LRR-repeat protein 2 OS=Pongo abelii OX=9601 GN=FBXL2 PE=2 SV=1
A06G030590.1	5.95315	6.25587	0	0	UP	250	-	-	-	-	GO:0006355(regulation of transcription, DNA-templated)	-	GO:0003677(DNA binding)	-	XP_013643020.1	2.3e-147	526.6	XP_013643020.1 NAC domain-containing protein 102-like [Brassica napus]	Q8H115|NA102_ARATH	1.52e-142	404	NAC domain-containing protein 102 OS=Arabidopsis thaliana OX=3702 GN=NAC102 PE=1 SV=1
C03G059150.1	5.95267	1.44818	5.73e-92	6.8e-91	UP	741	-	-	-	-	-	-	GO:0003677(DNA binding)	-	XP_013729734.1	0	1524.2	XP_013729734.1 AT-rich interactive domain-containing protein 4 [Brassica napus]	Q6NQ79|ARID4_ARATH	0	1370	AT-rich interactive domain-containing protein 4 OS=Arabidopsis thaliana OX=3702 GN=ARID4 PE=2 SV=1
A07G028770.1	5.95192	5.19793	0	0	UP	234	KOG0406	4.13e-166	459	Posttranslational modification, protein turnover, chaperones	GO:0006749(glutathione metabolic process)	-	GO:0005515(protein binding),GO:0004364(glutathione transferase activity)	K00799 GST, gst; glutathione S-transferase [EC:2.5.1.18]	XP_009104975.1	3e-136	489.6	XP_009104975.1 PREDICTED: glutathione S-transferase U11 [Brassica rapa]	Q9CAS6|GSTUB_ARATH	1.75e-165	459	Glutathione S-transferase U11 OS=Arabidopsis thaliana OX=3702 GN=GSTU11 PE=2 SV=1
A10G000240.1	5.94557	7.65005	0	0	UP	285	-	-	-	-	GO:0006355(regulation of transcription, DNA-templated)	-	GO:0003677(DNA binding)	-	XP_009119728.1	8.9e-151	538.1	XP_009119728.1 PREDICTED: NAC domain-containing protein 2 [Brassica rapa]	Q39013|NAC2_ARATH	0	514	NAC domain-containing protein 2 OS=Arabidopsis thaliana OX=3702 GN=NAC002 PE=1 SV=2
A04G000960.1	5.94234	1.36159	1.76e-69	1.72e-68	UP	68	-	-	-	-	-	-	-	-	XP_009138762.1	4.3e-27	125.2	XP_009138762.1 PREDICTED: arabinogalactan peptide 20 [Brassica rapa]	Q9M373|AGP20_ARATH	5.93e-32	108	Arabinogalactan protein 20 OS=Arabidopsis thaliana OX=3702 GN=AGP20 PE=1 SV=1
C08G013590.1	5.93326	0.851038	4.77e-06	9.43e-06	UP	294	-	-	-	-	GO:0006355(regulation of transcription, DNA-templated)	-	GO:0003700(DNA-binding transcription factor activity),GO:0043565(sequence-specific DNA binding)	-	CDY08894.1	6.4e-136	488.8	CDY08894.1 BnaC08g11240D [Brassica napus]	Q8VWJ2|WRK28_ARATH	8.47e-155	437	WRKY transcription factor 28 OS=Arabidopsis thaliana OX=3702 GN=WRKY28 PE=2 SV=1
A09G020060.1	5.93021	-0.298435	7.2e-06	1.4e-05	UP	228	-	-	-	-	-	-	GO:0046983(protein dimerization activity)	-	XP_009113983.1	1.5e-116	424.1	XP_009113983.1 PREDICTED: transcription factor bHLH92-like [Brassica rapa]	Q9FIX5|BH092_ARATH	3e-110	319	Transcription factor bHLH92 OS=Arabidopsis thaliana OX=3702 GN=BHLH92 PE=1 SV=1
A02G010900.1	5.92717	6.76597	0	0	UP	157	KOG1721	2.28e-94	271	General function prediction only	-	-	-	-	NP_001288817.1	1.8e-60	237.3	NP_001288817.1 zinc finger protein ZAT12 [Brassica rapa]	Q42410|ZAT12_ARATH	9.68e-94	271	Zinc finger protein ZAT12 OS=Arabidopsis thaliana OX=3702 GN=ZAT12 PE=2 SV=1
A10G015120.1	5.92689	5.20654	0	0	UP	412	KOG0698	0	583	Signal transduction mechanisms	-	-	GO:0004722(protein serine/threonine phosphatase activity)	K14497 PP2C; protein phosphatase 2C [EC:3.1.3.16]	XP_013716602.1	8.2e-214	748	XP_013716602.1 probable protein phosphatase 2C 78 [Brassica napus]	Q9FIF5|P2C78_ARATH	0	583	Probable protein phosphatase 2C 78 OS=Arabidopsis thaliana OX=3702 GN=SAG113 PE=1 SV=1
A04G004240.1	5.92323	5.93556	0	0	UP	451	-	-	-	-	GO:0005975(carbohydrate metabolic process)	-	GO:0004553(hydrolase activity, hydrolyzing O-glycosyl compounds)	-	XP_013742339.1	1.5e-269	933.3	XP_013742339.1 glucan endo-1,3-beta-glucosidase [Brassica napus]	P52409|E13B_WHEAT	2.19e-146	428	Glucan endo-1,3-beta-glucosidase OS=Triticum aestivum OX=4565 GN=GLC1 PE=2 SV=1
C09G050550.1	5.92119	3.53019	1.83e-303	5.44e-302	UP	104	-	-	-	-	-	-	-	-	XP_013680510.1	1.7e-51	206.8	XP_013680510.1 uncharacterized protein BNAC05G19980D [Brassica napus]	-	-	-	-
C04G063980.1	5.92103	-0.0535133	1.59e-43	1.11e-42	UP	98	-	-	-	-	-	-	-	-	XP_013632280.1	2e-46	189.9	XP_013632280.1 PREDICTED: uncharacterized protein LOC106337693 isoform X3 [Brassica oleracea var. oleracea]	-	-	-	-
C02G006790.1	5.91918	3.48554	4.83e-248	1.19e-246	UP	120	-	-	-	-	-	-	-	-	XP_013619246.1	4.9e-58	228.8	XP_013619246.1 PREDICTED: uncharacterized protein LOC106325740 [Brassica oleracea var. oleracea]	-	-	-	-
C05G018670.1	5.91307	3.33148	2.21e-06	4.48e-06	UP	447	KOG2722	0	550	Function unknown	GO:0055085(transmembrane transport),GO:0080162(endoplasmic reticulum to cytosol auxin transport)	GO:0016021(integral component of membrane)	-	K24139 PILS, ECM3; auxin efflux carrier family protein	CDY31514.1	2.7e-210	736.5	CDY31514.1 BnaC05g16230D [Brassica napus]	F4HWB6|PILS1_ARATH	0	647	Protein PIN-LIKES 1 OS=Arabidopsis thaliana OX=3702 GN=PILS1 PE=2 SV=1
A02G008760.1	5.90759	-0.102306	8.68e-40	5.65e-39	UP	265	KOG1161	8.6e-162	450	Inorganic ion transport and metabolism	GO:0016036(cellular response to phosphate starvation)	-	-	-	XP_013674660.1	7.8e-141	505	XP_013674660.1 SPX domain-containing protein 1 [Brassica napus]	Q8LBH4|SPX1_ARATH	3.65e-161	450	SPX domain-containing protein 1 OS=Arabidopsis thaliana OX=3702 GN=SPX1 PE=1 SV=2
A08G022320.1	5.90697	-0.22331	6.78e-06	1.32e-05	UP	333	KOG0143	0	622	Secondary metabolites biosynthesis, transport and catabolism; General function prediction only	-	-	-	K04125 GA2ox; gibberellin 2beta-dioxygenase [EC:1.14.11.13]	XP_013656828.1	3.4e-194	682.6	XP_013656828.1 gibberellin 2-beta-dioxygenase 2-like [Brassica napus]	Q9XFR9|G2OX2_ARATH	0	622	Gibberellin 2-beta-dioxygenase 2 OS=Arabidopsis thaliana OX=3702 GN=GA2OX2 PE=2 SV=1
C07G052710.1	5.90631	4.29292	0	0	UP	282	-	-	-	-	GO:0010411(xyloglucan metabolic process),GO:0042546(cell wall biogenesis),GO:0005975(carbohydrate metabolic process),GO:0006073(cellular glucan metabolic process)	GO:0005618(cell wall),GO:0048046(apoplast)	GO:0016762(xyloglucan:xyloglucosyl transferase activity),GO:0004553(hydrolase activity, hydrolyzing O-glycosyl compounds)	K08235 E2.4.1.207; xyloglucan:xyloglucosyl transferase [EC:2.4.1.207]	XP_013707478.1	2.8e-173	612.8	XP_013707478.1 probable xyloglucan endotransglucosylase/hydrolase protein 18 [Brassica napus]	Q9M0D2|XTH18_ARATH	0	517	Probable xyloglucan endotransglucosylase/hydrolase protein 18 OS=Arabidopsis thaliana OX=3702 GN=XTH18 PE=2 SV=1
C08G012590.1	5.9057	-0.5773	2.13e-33	1.22e-32	UP	209	KOG1721	1.1e-101	293	General function prediction only	GO:0006355(regulation of transcription, DNA-templated)	-	-	-	XP_013710205.1	4.5e-83	312.8	XP_013710205.1 zinc finger protein ZAT9 [Brassica napus]	Q9M202|ZAT9_ARATH	1.65e-14	73.6	Zinc finger protein ZAT9 OS=Arabidopsis thaliana OX=3702 GN=ZAT9 PE=2 SV=1
A02G038370.1	5.89847	4.13645	0	0	UP	350	-	-	-	-	-	-	GO:0008270(zinc ion binding),GO:0005515(protein binding)	-	XP_022569726.1	2.7e-165	586.6	XP_022569726.1 zinc finger protein CONSTANS-LIKE 10-like [Brassica napus]	Q9LUA9|COL10_ARATH	0	576	Zinc finger protein CONSTANS-LIKE 10 OS=Arabidopsis thaliana OX=3702 GN=COL10 PE=1 SV=1
A10G010870.1	5.89194	5.60514	0	0	UP	362	KOG3178	0	658	General function prediction only	-	-	GO:0046983(protein dimerization activity),GO:0008168(methyltransferase activity),GO:0008171(O-methyltransferase activity)	K13066 COMT; caffeic acid 3-O-methyltransferase / acetylserotonin O-methyltransferase [EC:2.1.1.68 2.1.1.4]	XP_009119948.1	1.7e-210	736.9	XP_009119948.1 PREDICTED: flavone 3'-O-methyltransferase 1-like [Brassica rapa]	Q9FK25|OMT1_ARATH	0	658	Flavone 3'-O-methyltransferase 1 OS=Arabidopsis thaliana OX=3702 GN=OMT1 PE=1 SV=1
C07G020820.1	5.88394	2.92427	1.42e-176	2.7e-175	UP	275	-	-	-	-	-	-	-	-	XP_013597592.1	4e-124	449.5	XP_013597592.1 PREDICTED: uncharacterized protein At1g76070-like [Brassica oleracea var. oleracea]	Q9SGS5|Y1607_ARATH	2.47e-69	218	Uncharacterized protein At1g76070 OS=Arabidopsis thaliana OX=3702 GN=At1g76070 PE=1 SV=1
C05G009950.1	5.8822	6.47038	0	0	UP	207	-	-	-	-	GO:0006355(regulation of transcription, DNA-templated)	-	GO:0003700(DNA-binding transcription factor activity),GO:0003677(DNA binding)	-	XP_013584138.1	1.4e-100	370.9	XP_013584138.1 PREDICTED: dehydration-responsive element-binding protein 1F-like [Brassica oleracea var. oleracea]	Q9LN86|DRE1F_ARATH	1.79e-113	325	Dehydration-responsive element-binding protein 1F OS=Arabidopsis thaliana OX=3702 GN=DREB1F PE=2 SV=1
C03G049460.1	5.87142	1.87792	2.26e-62	2.04e-61	UP	434	KOG0156	2.68e-88	278	Secondary metabolites biosynthesis, transport and catabolism	-	-	GO:0004497(monooxygenase activity),GO:0005506(iron ion binding),GO:0016705(oxidoreductase activity, acting on paired donors, with incorporation or reduction of molecular oxygen),GO:0020037(heme binding)	K23814 CYP705A; cytochrome P450 family 705 subfamily A [EC:1.14.-.-]	XP_018487289.1	1.6e-167	594.3	XP_018487289.1 PREDICTED: cytochrome P450 705A5 [Raphanus sativus]	Q9FH67|C705C_ARATH	1.14e-87	278	Cytochrome P450 705A12 OS=Arabidopsis thaliana OX=3702 GN=CYP705A12 PE=3 SV=1
A10G017940.1	5.86283	6.72061	0	0	UP	805	KOG0853	0	1550	Cell wall/membrane/envelope biogenesis	GO:0005985(sucrose metabolic process)	-	GO:0016157(sucrose synthase activity),GO:0016757(glycosyltransferase activity)	K00695 SUS; sucrose synthase [EC:2.4.1.13]	XP_013667258.1	0	1637.1	XP_013667258.1 sucrose synthase 1-like [Brassica napus]	P49040|SUS1_ARATH	0	1550	Sucrose synthase 1 OS=Arabidopsis thaliana OX=3702 GN=SUS1 PE=1 SV=3
C01G032170.1	5.85344	6.03638	0	0	UP	711	KOG0167	0	1025	Function unknown	GO:0016567(protein ubiquitination)	-	GO:0004842(ubiquitin-protein transferase activity),GO:0005515(protein binding)	-	XP_022550794.1	0	1384.8	XP_022550794.1 U-box domain-containing protein 19-like [Brassica napus]	O80742|PUB19_ARATH	0	1025	U-box domain-containing protein 19 OS=Arabidopsis thaliana OX=3702 GN=PUB19 PE=2 SV=1
C09G059910.1	5.8527	-0.514339	1.99e-05	3.75e-05	UP	192	-	-	-	-	-	-	-	-	XP_013729403.1	1.3e-110	404.1	XP_013729403.1 uncharacterized protein LOC106433106 [Brassica napus]	-	-	-	-
A03G005000.1	5.85023	3.46333	3.49e-287	9.83e-286	UP	114	-	-	-	-	-	-	-	-	VDC79957.1	4.2e-51	205.7	VDC79957.1 unnamed protein product [Brassica rapa]	O64687|TIF5B_ARATH	3.22e-31	110	Protein TIFY 5B OS=Arabidopsis thaliana OX=3702 GN=TIFY 5B PE=2 SV=1
A06G030830.1	5.85002	4.44893	0	0	UP	359	KOG1528	0	622	Inorganic ion transport and metabolism; Nucleotide transport and metabolism	GO:0046855(inositol phosphate dephosphorylation),GO:0006790(sulfur compound metabolic process)	-	GO:0008441(3'(2'),5'-bisphosphate nucleotidase activity)	K15422 SAL; 3'(2'), 5'-bisphosphate nucleotidase / inositol polyphosphate 1-phosphatase [EC:3.1.3.7 3.1.3.57]	XP_013643039.1	7e-169	598.6	XP_013643039.1 probable SAL3 phosphatase [Brassica napus]	Q8GY63|DPNP3_ARATH	0	639	Probable SAL3 phosphatase OS=Arabidopsis thaliana OX=3702 GN=SAL3 PE=2 SV=1
C04G012980.1	5.84178	7.20524	0	0	UP	423	KOG1371	0	753	Cell wall/membrane/envelope biogenesis	GO:0006012(galactose metabolic process)	-	GO:0003978(UDP-glucose 4-epimerase activity)	K12448 UXE, uxe; UDP-arabinose 4-epimerase [EC:5.1.3.5]	XP_013738487.1	6e-244	848.2	XP_013738487.1 putative UDP-arabinose 4-epimerase 2 [Brassica napus]	O64749|ARAE2_ARATH	0	806	Putative UDP-arabinose 4-epimerase 2 OS=Arabidopsis thaliana OX=3702 GN=At2g34850 PE=2 SV=3
A07G032290.1	5.84158	4.44632	5.15e-279	1.41e-277	UP	254	KOG4189	1.07e-105	306	Function unknown	GO:0120009(intermembrane lipid transfer)	GO:0005737(cytoplasm)	GO:0120013(lipid transfer activity)	-	XP_013649318.2	1.5e-133	480.7	XP_013649318.2 ACD11 homolog protein-like [Brassica napus]	Q8L7U7|ACDH_ARATH	8.38e-118	338	ACD11 homolog protein OS=Arabidopsis thaliana OX=3702 GN=At4g39670 PE=2 SV=1
C05G044810.1	5.83696	4.5078	0	0	UP	333	-	-	-	-	GO:0006355(regulation of transcription, DNA-templated)	-	GO:0003677(DNA binding)	-	NP_001303168.1	4.8e-196	688.7	NP_001303168.1 NAC domain-containing protein 55-like [Brassica napus]	Q9LDY8|NAC55_ARATH	0	539	NAC domain-containing protein 55 OS=Arabidopsis thaliana OX=3702 GN=NAC055 PE=2 SV=1
A02G020270.1	5.82675	3.3927	2.18e-172	4.08e-171	UP	131	KOG4197	8.4e-73	214	General function prediction only	-	-	-	-	XP_009127827.1	2.1e-70	270	XP_009127827.1 PREDICTED: uncharacterized protein At4g22758-like [Brassica rapa]	Q56XJ7|Y4276_ARATH	9.75e-06	46.6	Uncharacterized protein At4g22758 OS=Arabidopsis thaliana OX=3702 GN=At4g22758 PE=2 SV=1
A01G028940.1	5.82657	4.97001	0	0	UP	154	KOG0714	1.26e-56	173	Posttranslational modification, protein turnover, chaperones	-	-	-	-	XP_013730255.1	8.1e-82	308.1	XP_013730255.1 chaperone protein dnaJ 6 [Brassica napus]	Q6P642|DNJB6_XENTR	1.23e-18	82.4	DnaJ homolog subfamily B member 6 OS=Xenopus tropicalis OX=8364 GN=dnajb6 PE=2 SV=1
A04G027800.1	5.82172	3.52981	6.79e-244	1.65e-242	UP	274	-	-	-	-	GO:0006355(regulation of transcription, DNA-templated)	-	GO:0003700(DNA-binding transcription factor activity),GO:0003677(DNA binding)	-	XP_013744936.1	1.4e-156	557.4	XP_013744936.1 dehydration-responsive element-binding protein 2C-like [Brassica napus]	Q8LFR2|DRE2C_ARATH	4.3e-107	317	Dehydration-responsive element-binding protein 2C OS=Arabidopsis thaliana OX=3702 GN=DREB2C PE=2 SV=2
A03G042690.1	5.81638	1.96349	3.46e-59	3.01e-58	UP	361	KOG0748	0	518	General function prediction only; Signal transduction mechanisms	-	GO:0016021(integral component of membrane)	-	K07297 ADIPOR; adiponectin receptor	CDY13392.1	2.4e-209	733	CDY13392.1 BnaA03g51100D [Brassica napus]	Q84N34|HHP2_ARATH	0	643	Heptahelical transmembrane protein 2 OS=Arabidopsis thaliana OX=3702 GN=HHP2 PE=2 SV=1
A07G032690.1	5.80791	0.787067	7.41e-55	6.11e-54	UP	95	-	-	-	-	-	-	-	-	XP_009105456.1	8.9e-47	191	XP_009105456.1 PREDICTED: uncharacterized protein LOC103831312 [Brassica rapa]	-	-	-	-
A07G014850.1	5.79113	1.64726	7.21e-43	4.96e-42	UP	500	KOG0156	0	711	Secondary metabolites biosynthesis, transport and catabolism	-	-	GO:0004497(monooxygenase activity),GO:0005506(iron ion binding),GO:0016705(oxidoreductase activity, acting on paired donors, with incorporation or reduction of molecular oxygen),GO:0020037(heme binding)	-	XP_013653510.1	4.5e-291	1005	XP_013653510.1 cytochrome P450 81D1-like [Brassica napus]	W8JMU7|CYQ32_CATRO	0	527	Cytochrome P450 81Q32 OS=Catharanthus roseus OX=4058 GN=CYP81Q32 PE=2 SV=1
A09G049480.1	5.78993	6.68783	0	0	UP	476	KOG1426	0	827	Function unknown	-	-	-	-	XP_013708692.1	5.8e-280	968	XP_013708692.1 ultraviolet-B receptor UVR8 [Brassica napus]	Q9FN03|UVR8_ARATH	1.52e-41	156	Ultraviolet-B receptor UVR8 OS=Arabidopsis thaliana OX=3702 GN=UVR8 PE=1 SV=1
A03G044920.1	5.78734	4.78912	0	0	UP	270	-	-	-	-	GO:0006355(regulation of transcription, DNA-templated)	-	GO:0003700(DNA-binding transcription factor activity),GO:0003677(DNA binding)	-	XP_013689944.1	3.5e-149	532.7	XP_013689944.1 ethylene-responsive transcription factor ERF109-like [Brassica napus]	Q9SZ06|EF109_ARATH	2.35e-107	314	Ethylene-responsive transcription factor ERF109 OS=Arabidopsis thaliana OX=3702 GN=ERF109 PE=1 SV=1
C04G065840.1	5.7848	-0.73883	1.11e-32	6.29e-32	UP	281	-	-	-	-	GO:0010468(regulation of gene expression)	GO:0005777(peroxisome)	GO:1903231(mRNA base-pairing post-transcriptional repressor activity),GO:0004540(ribonuclease activity)	-	XP_013688252.1	3.2e-169	599.4	XP_013688252.1 uncharacterized protein LOC106392026 [Brassica napus]	-	-	-	-
A01G038620.1	5.78396	0.923128	4.57e-53	3.68e-52	UP	317	-	-	-	-	GO:0006355(regulation of transcription, DNA-templated)	-	GO:0003677(DNA binding)	-	CDY20109.1	3.8e-187	659.1	CDY20109.1 BnaA01g28930D [Brassica napus]	Q9LDY8|NAC55_ARATH	0	522	NAC domain-containing protein 55 OS=Arabidopsis thaliana OX=3702 GN=NAC055 PE=2 SV=1
A03G032420.1	5.7679	-0.0289446	1.82e-36	1.11e-35	UP	271	KOG0627	4.62e-150	421	Transcription	GO:0006355(regulation of transcription, DNA-templated)	-	GO:0003700(DNA-binding transcription factor activity),GO:0043565(sequence-specific DNA binding)	K09419 HSFF; heat shock transcription factor, other eukaryote	XP_013672512.1	5.5e-142	508.8	XP_013672512.1 heat stress transcription factor A-7a-like [Brassica napus]	Q9SV12|HFA7A_ARATH	1.96e-149	421	Heat stress transcription factor A-7a OS=Arabidopsis thaliana OX=3702 GN=HSFA7A PE=1 SV=1
C02G002170.1	5.76504	5.62149	0	0	UP	322	-	-	-	-	GO:0006355(regulation of transcription, DNA-templated)	-	GO:0003700(DNA-binding transcription factor activity),GO:0003677(DNA binding)	K09286 EREBP; EREBP-like factor	XP_013676147.1	7.6e-183	644.8	XP_013676147.1 dehydration-responsive element-binding protein 2A-like [Brassica napus]	O82132|DRE2A_ARATH	6.96e-136	391	Dehydration-responsive element-binding protein 2A OS=Arabidopsis thaliana OX=3702 GN=DREB2A PE=1 SV=1
A05G013200.1	5.75666	0.105427	5.75e-50	4.42e-49	UP	137	-	-	-	-	-	-	-	-	CDY61404.1	2.6e-76	289.7	CDY61404.1 BnaA05g35160D [Brassica napus]	-	-	-	-
C03G052670.1	5.75062	2.81034	4.82e-138	7.6e-137	UP	666	-	-	-	-	GO:0006094(gluconeogenesis)	-	GO:0004612(phosphoenolpyruvate carboxykinase (ATP) activity),GO:0005524(ATP binding),GO:0004611(phosphoenolpyruvate carboxykinase activity),GO:0017076(purine nucleotide binding)	K01610 E4.1.1.49, pckA; phosphoenolpyruvate carboxykinase (ATP) [EC:4.1.1.49]	XP_013643220.1	0	1327.4	XP_013643220.1 phosphoenolpyruvate carboxykinase (ATP) [Brassica napus]	Q9T074|PCKA_ARATH	0	1120	Phosphoenolpyruvate carboxykinase (ATP) OS=Arabidopsis thaliana OX=3702 GN=PCKA PE=1 SV=1
A03G017530.1	5.75015	4.78138	0	0	UP	357	-	-	-	-	GO:0071669(plant-type cell wall organization or biogenesis)	-	GO:0016866(intramolecular transferase activity)	K13379 RGP, UTM; reversibly glycosylated polypeptide / UDP-arabinopyranose mutase [EC:2.4.1.- 5.4.99.30]	XP_018485598.1	2.4e-217	759.6	XP_018485598.1 PREDICTED: UDP-arabinopyranose mutase 1-like [Raphanus sativus]	Q9SRT9|RGP1_ARATH	0	723	UDP-arabinopyranose mutase 1 OS=Arabidopsis thaliana OX=3702 GN=RGP1 PE=1 SV=1
C02G045500.1	5.74973	5.9952	0	0	UP	275	-	-	-	-	-	-	GO:0005515(protein binding)	-	XP_013621295.1	4.9e-154	548.9	XP_013621295.1 PREDICTED: F-box protein At2g02240-like [Brassica oleracea var. oleracea]	Q9ZVR5|PP2B2_ARATH	2.15e-136	390	Putative F-box protein PP2-B2 OS=Arabidopsis thaliana OX=3702 GN=PP2B2 PE=4 SV=2
A07G012080.1	5.74944	1.00053	7.97e-46	5.75e-45	UP	652	KOG2287	0	1095	Carbohydrate transport and metabolism	GO:0006486(protein glycosylation)	GO:0016020(membrane)	GO:0016758(hexosyltransferase activity),GO:0030246(carbohydrate binding)	K20843 GALT2S; hydroxyproline O-galactosyltransferase 2/3/4/5/6 [EC:2.4.1.-]	CDY25823.1	0	1330.9	CDY25823.1 BnaA07g09590D [Brassica napus]	Q8GXG6|B3GTH_ARATH	0	1111	Hydroxyproline O-galactosyltransferase GALT4 OS=Arabidopsis thaliana OX=3702 GN=GALT4 PE=2 SV=2
A07G041500.1	5.74827	4.03468	1.05e-146	1.74e-145	UP	332	KOG1502	0	622	Defense mechanisms	-	-	-	K09753 CCR; cinnamoyl-CoA reductase [EC:1.2.1.44]	XP_009106713.1	4.2e-192	675.6	XP_009106713.1 PREDICTED: cinnamoyl-CoA reductase 2 [Brassica rapa]	Q9SAH9|CCR2_ARATH	0	622	Cinnamoyl-CoA reductase 2 OS=Arabidopsis thaliana OX=3702 GN=CCR2 PE=1 SV=1
A04G027180.1	5.74625	0.0736857	1.47e-05	2.8e-05	UP	167	-	-	-	-	-	-	-	-	XP_009141818.1	6.3e-80	302	XP_009141818.1 PREDICTED: CASP-like protein 4D2 [Brassica rapa]	D7LD59|CSPLL_ARALL	1.36e-82	244	CASP-like protein 4D2 OS=Arabidopsis lyrata subsp. lyrata OX=81972 GN=ARALYDRAFT_903204 PE=3 SV=1
A09G051010.1	5.74596	1.90582	1.69e-123	2.47e-122	UP	156	-	-	-	-	GO:0005975(carbohydrate metabolic process)	-	GO:0004553(hydrolase activity, hydrolyzing O-glycosyl compounds)	-	XP_013603387.1	3.1e-73	279.6	XP_013603387.1 PREDICTED: glucan endo-1,3-beta-glucosidase, acidic isoform-like [Brassica oleracea var. oleracea]	P33157|E13A_ARATH	4.03e-60	192	Glucan endo-1,3-beta-glucosidase, acidic isoform OS=Arabidopsis thaliana OX=3702 GN=BG2 PE=1 SV=2
A05G009580.1	5.7432	5.61756	0	0	UP	845	KOG0470	0	1536	Carbohydrate transport and metabolism	GO:0005975(carbohydrate metabolic process),GO:0005978(glycogen biosynthetic process)	-	GO:0003824(catalytic activity),GO:0043169(cation binding),GO:0003844(1,4-alpha-glucan branching enzyme activity),GO:0004553(hydrolase activity, hydrolyzing O-glycosyl compounds)	K00700 GBE1, glgB; 1,4-alpha-glucan branching enzyme [EC:2.4.1.18]	RID61712.1	0	1710.3	RID61712.1 hypothetical protein BRARA_E00842 [Brassica rapa]	O23647|GLGB1_ARATH	0	1536	1,4-alpha-glucan-branching enzyme 2-1, chloroplastic/amyloplastic OS=Arabidopsis thaliana OX=3702 GN=SBE2.1 PE=1 SV=1
A02G030370.1	5.738	2.98117	8.61e-230	2e-228	UP	83	-	-	-	-	-	-	-	-	XP_013705431.1	8.6e-38	161	XP_013705431.1 uncharacterized protein LOC106409328 [Brassica napus]	-	-	-	-
A01G030320.1	5.73691	6.45951	0	0	UP	674	KOG0167	0	1028	Function unknown	GO:0016567(protein ubiquitination)	-	GO:0005515(protein binding),GO:0004842(ubiquitin-protein transferase activity)	-	CDY24520.1	0	1313.5	CDY24520.1 BnaA01g22240D [Brassica napus]	O80742|PUB19_ARATH	0	1028	U-box domain-containing protein 19 OS=Arabidopsis thaliana OX=3702 GN=PUB19 PE=2 SV=1
C03G036400.1	5.72499	7.40551	0	0	UP	54	KOG1773	8.62e-29	97.4	General function prediction only	-	GO:0016021(integral component of membrane)	-	-	XP_013622833.1	5.6e-22	107.8	XP_013622833.1 PREDICTED: hydrophobic protein RCI2A [Brassica oleracea var. oleracea]	Q9ZNQ7|RCI2A_ARATH	3.65e-28	97.4	Hydrophobic protein RCI2A OS=Arabidopsis thaliana OX=3702 GN=RCI2A PE=2 SV=1
C09G034920.1	5.72105	4.69121	1.44e-276	3.93e-275	UP	179	-	-	-	-	-	-	-	-	XP_022570022.1	6.9e-93	345.1	XP_022570022.1 uncharacterized protein LOC106423167 [Brassica napus]	-	-	-	-
C09G032030.1	5.71659	4.92788	0	0	UP	220	-	-	-	-	GO:0006355(regulation of transcription, DNA-templated)	-	GO:0003700(DNA-binding transcription factor activity),GO:0003677(DNA binding)	-	XP_013608925.1	1.3e-122	444.1	XP_013608925.1 PREDICTED: dehydration-responsive element-binding protein 1D [Brassica oleracea var. oleracea]	Q9FJ93|DRE1D_ARATH	1.31e-126	359	Dehydration-responsive element-binding protein 1D OS=Arabidopsis thaliana OX=3702 GN=DREB1D PE=2 SV=1
C09G007170.1	5.70783	0.301509	4.13e-17	1.5e-16	UP	417	-	-	-	-	GO:0050832(defense response to fungus)	-	-	-	XP_022568575.1	1.7e-179	634	XP_022568575.1 probable disease resistance protein At5g66890 [Brassica napus]	Q9FKZ2|DRL41_ARATH	0	616	Probable disease resistance protein At5g66890 OS=Arabidopsis thaliana OX=3702 GN=At5g66890 PE=3 SV=1
A09G015520.1	5.70675	3.98983	4.64e-150	7.82e-149	UP	248	-	-	-	-	GO:0006355(regulation of transcription, DNA-templated)	-	GO:0003700(DNA-binding transcription factor activity),GO:0003677(DNA binding)	-	XP_009113026.1	9.6e-109	398.3	XP_009113026.1 PREDICTED: ethylene-responsive transcription factor ERF026-like [Brassica rapa]	Q9CAN9|ERF26_ARATH	2.19e-87	262	Ethylene-responsive transcription factor ERF026 OS=Arabidopsis thaliana OX=3702 GN=ERF026 PE=2 SV=1
A09G064320.1	5.70531	-0.0252169	9.31e-31	5.04e-30	UP	201	-	-	-	-	-	-	GO:0004857(enzyme inhibitor activity)	-	XP_009118210.1	3.3e-83	313.2	XP_009118210.1 PREDICTED: uncharacterized protein LOC103843263 [Brassica rapa]	-	-	-	-
C05G050960.1	5.7047	6.34137	0	0	UP	642	-	-	-	-	-	-	GO:0045735(nutrient reservoir activity)	-	RID48863.1	8e-192	675.6	RID48863.1 hypothetical protein BRARA_I05340 [Brassica rapa]	Q94BT2|AIR12_ARATH	2.71e-97	301	Auxin-induced in root cultures protein 12 OS=Arabidopsis thaliana OX=3702 GN=AIR12 PE=1 SV=3
C08G033290.1	5.70243	8.20547	0	0	UP	451	-	-	-	-	GO:0005975(carbohydrate metabolic process)	-	GO:0004553(hydrolase activity, hydrolyzing O-glycosyl compounds)	-	VDD57454.1	1e-270	937.2	VDD57454.1 unnamed protein product [Brassica oleracea]	P52409|E13B_WHEAT	3.01e-140	412	Glucan endo-1,3-beta-glucosidase OS=Triticum aestivum OX=4565 GN=GLC1 PE=2 SV=1
A10G001030.1	5.69724	4.86294	1.53e-116	2.15e-115	UP	411	-	-	-	-	GO:0071704(organic substance metabolic process)	-	GO:0004553(hydrolase activity, hydrolyzing O-glycosyl compounds)	K19355 MAN; mannan endo-1,4-beta-mannosidase [EC:3.2.1.78]	XP_013666371.1	2.2e-243	846.3	XP_013666371.1 mannan endo-1,4-beta-mannosidase 1 [Brassica napus]	Q9FZ29|MAN1_ARATH	0	753	Mannan endo-1,4-beta-mannosidase 1 OS=Arabidopsis thaliana OX=3702 GN=MAN1 PE=2 SV=1
C09G048520.1	5.6956	3.11757	2.59e-99	3.25e-98	UP	502	KOG1383	0	1001	Amino acid transport and metabolism	GO:0006536(glutamate metabolic process),GO:0019752(carboxylic acid metabolic process)	-	GO:0004351(glutamate decarboxylase activity),GO:0030170(pyridoxal phosphate binding),GO:0016830(carbon-carbon lyase activity),GO:0003824(catalytic activity)	K01580 E4.1.1.15, gadB, gadA, GAD; glutamate decarboxylase [EC:4.1.1.15]	VDD33500.1	3.3e-294	1015.4	VDD33500.1 unnamed protein product [Brassica oleracea]	Q42521|DCE1_ARATH	0	1001	Glutamate decarboxylase 1 OS=Arabidopsis thaliana OX=3702 GN=GAD1 PE=1 SV=2
A07G012230.1	5.69526	4.7438	0	0	UP	155	-	-	-	-	GO:0006952(defense response),GO:0009738(abscisic acid-activated signaling pathway)	-	GO:0004864(protein phosphatase inhibitor activity),GO:0010427(abscisic acid binding),GO:0038023(signaling receptor activity)	-	XP_013653302.1	1.3e-84	317.4	XP_013653302.1 MLP-like protein 423 [Brassica napus]	Q93VR4|ML423_ARATH	1.45e-100	288	MLP-like protein 423 OS=Arabidopsis thaliana OX=3702 GN=MLP423 PE=2 SV=1
C06G026280.1	5.69467	1.38119	2.9e-55	2.41e-54	UP	172	-	-	-	-	-	-	-	-	XP_013590750.1	2.1e-94	350.1	XP_013590750.1 PREDICTED: VQ motif-containing protein 11-like [Brassica oleracea var. oleracea]	Q9M8L3|VQ11_ARATH	1.62e-85	251	VQ motif-containing protein 11 OS=Arabidopsis thaliana OX=3702 GN=VQ11 PE=1 SV=1
C05G044290.1	5.69396	-0.350543	1.21e-23	5.48e-23	UP	307	KOG1600	1.2e-150	425	Lipid transport and metabolism	GO:0006629(lipid metabolic process)	-	GO:0016717(oxidoreductase activity, acting on paired donors, with oxidation of a pair of donors resulting in the reduction of molecular oxygen to two molecules of water)	K20416 FAD5; palmitoyl-[glycerolipid] 7-desaturase [EC:1.14.19.42]	XP_013695945.1	5.7e-188	661.8	XP_013695945.1 probable lipid desaturase ADS3.2, chloroplastic [Brassica napus]	Q9LVZ3|ADS32_ARATH	5.47e-177	496	Probable lipid desaturase ADS3.2, chloroplastic OS=Arabidopsis thaliana OX=3702 GN=ADS3.2 PE=2 SV=3
A10G001140.1	5.68627	7.17394	0	0	UP	329	KOG0143	0	627	Secondary metabolites biosynthesis, transport and catabolism; General function prediction only	-	-	-	K04125 GA2ox; gibberellin 2beta-dioxygenase [EC:1.14.11.13]	XP_009119635.1	1.7e-193	680.2	XP_009119635.1 PREDICTED: gibberellin 2-beta-dioxygenase 6 [Brassica rapa]	Q9FZ21|G2OX6_ARATH	0	627	Gibberellin 2-beta-dioxygenase 6 OS=Arabidopsis thaliana OX=3702 GN=GA2OX6 PE=2 SV=1
C05G010590.1	5.67823	8.23666	0	0	UP	768	KOG1134	0	1415	General function prediction only	-	GO:0016020(membrane)	GO:0005227(calcium activated cation channel activity)	K21989 TMEM63, CSC1; calcium permeable stress-gated cation channel	XP_013637775.1	0	1510	XP_013637775.1 PREDICTED: CSC1-like protein At1g11960 [Brassica oleracea var. oleracea]	B5TYT3|CSCL7_ARATH	0	1429	CSC1-like protein At1g11960 OS=Arabidopsis thaliana OX=3702 GN=At1g11960 PE=2 SV=1
C07G035850.1	5.67471	6.26068	0	0	UP	399	-	-	-	-	GO:0006355(regulation of transcription, DNA-templated)	-	GO:0003700(DNA-binding transcription factor activity),GO:0043565(sequence-specific DNA binding)	-	XP_013594024.1	5.3e-210	735.3	XP_013594024.1 PREDICTED: probable WRKY transcription factor 48 [Brassica oleracea var. oleracea]	Q9FGZ4|WRK48_ARATH	4.79e-171	486	Probable WRKY transcription factor 48 OS=Arabidopsis thaliana OX=3702 GN=WRKY48 PE=2 SV=1
C03G041920.1	5.67033	1.03191	3.73e-57	3.17e-56	UP	311	-	-	-	-	GO:0006355(regulation of transcription, DNA-templated)	-	GO:0003677(DNA binding)	-	XP_013626443.1	3.2e-178	629.4	XP_013626443.1 PREDICTED: NAC transcription factor 56-like [Brassica oleracea var. oleracea]	Q9LD44|NAC56_ARATH	3.47e-168	474	NAC transcription factor 56 OS=Arabidopsis thaliana OX=3702 GN=NAC056 PE=2 SV=1
C06G028160.1	5.66659	-1.17138	6.52e-27	3.21e-26	UP	383	KOG1455	2.46e-92	283	Lipid transport and metabolism	-	-	-	K01054 MGLL; acylglycerol lipase [EC:3.1.1.23]	XP_013589453.1	3.4e-105	387.1	XP_013589453.1 PREDICTED: caffeoylshikimate esterase-like [Brassica oleracea var. oleracea]	Q9C942|CSE_ARATH	2.52e-28	116	Caffeoylshikimate esterase OS=Arabidopsis thaliana OX=3702 GN=CSE PE=1 SV=1
A02G044810.1	5.66179	5.31415	0	0	UP	188	-	-	-	-	GO:0009415(response to water)	-	-	-	XP_013712640.1	1.9e-08	64.7	XP_013712640.1 dehydrin Rab18-like isoform X2 [Brassica napus]	P30185|DHR18_ARATH	6.62e-49	160	Dehydrin Rab18 OS=Arabidopsis thaliana OX=3702 GN=RAB18 PE=2 SV=1
A05G010750.1	5.6593	5.70202	0	0	UP	307	KOG1371	1.79e-158	449	Cell wall/membrane/envelope biogenesis	-	-	-	K12448 UXE, uxe; UDP-arabinose 4-epimerase [EC:5.1.3.5]	RID61831.1	3e-144	516.5	RID61831.1 hypothetical protein BRARA_E00944 [Brassica rapa]	O64749|ARAE2_ARATH	2.51e-175	494	Putative UDP-arabinose 4-epimerase 2 OS=Arabidopsis thaliana OX=3702 GN=At2g34850 PE=2 SV=3
C03G013820.1	5.654	7.59485	0	0	UP	460	-	-	-	-	GO:0005975(carbohydrate metabolic process)	-	GO:0004553(hydrolase activity, hydrolyzing O-glycosyl compounds)	-	XP_013640687.1	7.4e-264	914.4	XP_013640687.1 glucan endo-1,3-beta-glucosidase 12 isoform X2 [Brassica napus]	Q9ZU91|E133_ARATH	2.17e-119	361	Glucan endo-1,3-beta-glucosidase 3 OS=Arabidopsis thaliana OX=3702 GN=At2g01630 PE=2 SV=2
A10G025650.1	5.65179	0.00492251	6.35e-41	4.22e-40	UP	221	KOG3187	2.2e-88	262	General function prediction only	-	-	-	K10703 HACD, PHS1, PAS2; very-long-chain (3R)-3-hydroxyacyl-CoA dehydratase [EC:4.2.1.134]	RID42422.1	9.7e-121	438	RID42422.1 hypothetical protein BRARA_J02305 [Brassica rapa]	Q8VZB2|HACD_ARATH	2.1e-151	422	Very-long-chain (3R)-3-hydroxyacyl-CoA dehydratase PASTICCINO 2 OS=Arabidopsis thaliana OX=3702 GN=PAS2 PE=1 SV=1
A02G001640.1	5.65	0.238688	3.76e-05	6.9e-05	UP	462	KOG0157	0	720	Secondary metabolites biosynthesis, transport and catabolism; Lipid transport and metabolism	-	-	GO:0004497(monooxygenase activity),GO:0005506(iron ion binding),GO:0016705(oxidoreductase activity, acting on paired donors, with incorporation or reduction of molecular oxygen),GO:0020037(heme binding)	K22812 CYP708A2; thalianol hydroxylase	VDC84673.1	6.1e-250	868.2	VDC84673.1 unnamed protein product [Brassica rapa]	Q8L7D5|THAH_ARATH	0	582	Cytochrome P450 708A2 OS=Arabidopsis thaliana OX=3702 GN=CYP708A2 PE=2 SV=3
C01G013160.1	5.64997	6.41159	0	0	UP	177	-	-	-	-	-	-	-	-	XP_013672684.1	7e-13	79.3	XP_013672684.1 glycine-rich protein A3 [Brassica napus]	P37705|GRP3_DAUCA	1.06e-10	60.8	Glycine-rich protein A3 OS=Daucus carota OX=4039 PE=2 SV=1
C07G006110.1	5.6441	7.14176	0	0	UP	1033	KOG0619	0	845	General function prediction only	-	-	GO:0005515(protein binding)	-	XP_013690570.1	0	1116.3	XP_013690570.1 receptor like protein 30-like [Brassica napus]	Q9C637|RLP6_ARATH	0	845	Receptor-like protein 6 OS=Arabidopsis thaliana OX=3702 GN=RLP6 PE=3 SV=1
C02G028170.1	5.63845	4.88134	0	0	UP	742	KOG2238	0	1043	General function prediction only	-	-	-	-	CDY66320.1	0	1456	CDY66320.1 BnaCnng50280D [Brassica napus]	Q6ZPJ0|TEX2_MOUSE	7.82e-18	92	Testis-expressed protein 2 OS=Mus musculus OX=10090 GN=Tex2 PE=1 SV=2
A06G014700.1	5.63685	6.98649	0	0	UP	254	-	-	-	-	-	-	-	K13464 JAZ; jasmonate ZIM domain-containing protein	XP_009149389.1	1.6e-135	487.3	XP_009149389.1 PREDICTED: protein TIFY 10A-like [Brassica rapa]	Q9LMA8|TI10A_ARATH	1.58e-115	334	Protein TIFY 10A OS=Arabidopsis thaliana OX=3702 GN=TIFY10A PE=1 SV=1
A07G032080.1	5.63184	1.51501	1.15e-60	1.02e-59	UP	188	-	-	-	-	-	-	-	-	XP_013652289.1	2e-98	363.6	XP_013652289.1 uncharacterized protein LOC106357157 [Brassica napus]	-	-	-	-
A09G004990.1	5.63133	6.75782	0	0	UP	160	KOG0027	4.85e-81	238	Signal transduction mechanisms	-	-	GO:0005509(calcium ion binding)	K02183 CALM; calmodulin	XP_009111883.1	3.6e-85	319.3	XP_009111883.1 PREDICTED: calmodulin [Brassica rapa]	Q9FDX6|CP1_ARATH	2.06e-80	238	Calcium-binding protein CP1 OS=Arabidopsis thaliana OX=3702 GN=CP1 PE=2 SV=1
C07G048380.1	5.62856	2.13008	8.48e-117	1.19e-115	UP	348	KOG1371	0	671	Cell wall/membrane/envelope biogenesis	GO:0006012(galactose metabolic process)	-	GO:0003978(UDP-glucose 4-epimerase activity)	K01784 galE, GALE; UDP-glucose 4-epimerase [EC:5.1.3.2]	XP_013593761.1	5.5e-203	711.8	XP_013593761.1 PREDICTED: UDP-glucose 4-epimerase 2 isoform X1 [Brassica oleracea var. oleracea]	Q9T0A7|UGE2_ARATH	0	671	UDP-glucose 4-epimerase 2 OS=Arabidopsis thaliana OX=3702 GN=UGE2 PE=1 SV=1
C08G031620.1	5.62796	3.06213	1.63e-188	3.26e-187	UP	123	KOG1650	1.21e-49	169	Inorganic ion transport and metabolism	GO:0006812(cation transport),GO:0055085(transmembrane transport)	GO:0016021(integral component of membrane)	GO:0015299(solute:proton antiporter activity)	-	VDD57274.1	5.2e-55	218.8	VDD57274.1 unnamed protein product [Brassica oleracea]	Q9M353|CHX20_ARATH	5.12e-49	169	Cation/H(+) antiporter 20 OS=Arabidopsis thaliana OX=3702 GN=CHX20 PE=2 SV=1
A09G042540.1	5.6222	5.35564	0	0	UP	647	KOG2287	0	1067	Carbohydrate transport and metabolism	GO:0006486(protein glycosylation)	GO:0016020(membrane)	GO:0030246(carbohydrate binding),GO:0016758(hexosyltransferase activity)	K20843 GALT2S; hydroxyproline O-galactosyltransferase 2/3/4/5/6 [EC:2.4.1.-]	XP_013662787.1	0	1333.9	XP_013662787.1 hydroxyproline O-galactosyltransferase GALT4 [Brassica napus]	Q8GXG6|B3GTH_ARATH	0	1083	Hydroxyproline O-galactosyltransferase GALT4 OS=Arabidopsis thaliana OX=3702 GN=GALT4 PE=2 SV=2
C03G004140.1	5.62109	4.38374	7.56e-300	2.23e-298	UP	375	KOG1050	0	613	Carbohydrate transport and metabolism	GO:0005992(trehalose biosynthetic process)	-	GO:0004805(trehalose-phosphatase activity),GO:0003824(catalytic activity)	K01087 otsB; trehalose 6-phosphate phosphatase [EC:3.1.3.12]	XP_009131141.1	6.5e-210	734.9	XP_009131141.1 PREDICTED: probable trehalose-phosphate phosphatase I isoform X1 [Brassica rapa]	F4KFG5|TPPI_ARATH	0	639	Probable trehalose-phosphate phosphatase I OS=Arabidopsis thaliana OX=3702 GN=TPPI PE=3 SV=1
C09G051670.1	5.61061	6.92814	0	0	UP	395	-	-	-	-	GO:0009058(biosynthetic process)	-	GO:0016747(acyltransferase activity, transferring groups other than amino-acyl groups),GO:0016746(acyltransferase activity)	K00660 CHS; chalcone synthase [EC:2.3.1.74]	CDY09836.1	2.3e-229	799.7	CDY09836.1 BnaC09g43250D [Brassica napus]	P13417|CHS3_SINAL	0	801	Chalcone synthase 3 OS=Sinapis alba OX=3728 GN=CHS3 PE=2 SV=1
C01G008020.1	5.60484	1.58708	5.13e-41	3.41e-40	UP	673	-	-	-	-	GO:0006468(protein phosphorylation)	-	GO:0004672(protein kinase activity),GO:0005524(ATP binding),GO:0005515(protein binding)	-	XP_022545198.1	0	1169.8	XP_022545198.1 probable LRR receptor-like serine/threonine-protein kinase At4g31250 [Brassica napus]	C0LGR9|Y4312_ARATH	0	979	Probable LRR receptor-like serine/threonine-protein kinase At4g31250 OS=Arabidopsis thaliana OX=3702 GN=At4g31250 PE=1 SV=1
C01G029010.1	5.60242	1.67114	8.7e-80	9.4e-79	UP	300	-	-	-	-	-	-	-	-	XP_013588891.1	4.1e-154	549.3	XP_013588891.1 PREDICTED: uncharacterized protein LOC106297155 [Brassica oleracea var. oleracea]	-	-	-	-
A08G030140.1	5.60086	3.50684	7.45e-237	1.78e-235	UP	505	KOG1347	0	943	General function prediction only	GO:1990961(xenobiotic detoxification by transmembrane export across the plasma membrane),GO:0055085(transmembrane transport)	GO:0016020(membrane)	GO:0042910(xenobiotic transmembrane transporter activity),GO:0015297(antiporter activity)	K03327 TC.MATE, SLC47A, norM, mdtK, dinF; multidrug resistance protein, MATE family	XP_013657447.1	2.6e-278	962.6	XP_013657447.1 protein DETOXIFICATION 36 [Brassica napus]	Q9SAB0|DTX36_ARATH	0	943	Protein DETOXIFICATION 36 OS=Arabidopsis thaliana OX=3702 GN=DTX36 PE=2 SV=1
A05G003510.1	5.58578	-0.385179	1.45e-16	5.18e-16	UP	410	-	-	-	-	-	-	-	-	XP_009142865.1	2.6e-87	327.8	XP_009142865.1 PREDICTED: protodermal factor 1 [Brassica rapa]	Q9S728|PDF1_ARATH	1.59e-98	299	Protodermal factor 1 OS=Arabidopsis thaliana OX=3702 GN=PDF1 PE=2 SV=1
C05G014480.1	5.58179	2.19269	2.95e-75	3.05e-74	UP	813	KOG1050	0	1332	Carbohydrate transport and metabolism	GO:0005992(trehalose biosynthetic process)	-	GO:0003824(catalytic activity)	K16055 TPS; trehalose 6-phosphate synthase/phosphatase [EC:2.4.1.15 3.1.3.12]	CDY40004.1	0	1656	CDY40004.1 BnaC05g13110D [Brassica napus]	Q9FZ57|TPS2_ARATH	0	1333	Probable alpha,alpha-trehalose-phosphate synthase [UDP-forming] 2 OS=Arabidopsis thaliana OX=3702 GN=TPS2 PE=3 SV=1
C08G051840.1	5.58011	-0.168207	6.22e-21	2.59e-20	UP	371	KOG0660	0	702	Signal transduction mechanisms	GO:0006468(protein phosphorylation)	-	GO:0004707(MAP kinase activity),GO:0005524(ATP binding),GO:0004672(protein kinase activity)	K04371 ERK, MAPK1_3; mitogen-activated protein kinase 1/3 [EC:2.7.11.24]	XP_013602318.1	1.9e-217	760	XP_013602318.1 PREDICTED: mitogen-activated protein kinase 13 [Brassica oleracea var. oleracea]	Q9LQQ9|MPK13_ARATH	0	702	Mitogen-activated protein kinase 13 OS=Arabidopsis thaliana OX=3702 GN=MPK13 PE=1 SV=1
C08G053470.1	5.5787	1.20323	6.49e-76	6.75e-75	UP	387	KOG0619	1.61e-165	484	General function prediction only	-	-	GO:0005515(protein binding)	-	XP_013716336.1	5.9e-89	333.2	XP_013716336.1 receptor-like protein 12 isoform X2 [Brassica napus]	F4KHA2|RLP54_ARATH	6.85e-165	484	Receptor-like protein 54 OS=Arabidopsis thaliana OX=3702 GN=RLP54 PE=3 SV=1
A10G012790.1	5.57274	5.67591	0	0	UP	498	KOG2323	0	1005	Carbohydrate transport and metabolism	GO:0006096(glycolytic process)	-	GO:0000287(magnesium ion binding),GO:0004743(pyruvate kinase activity),GO:0030955(potassium ion binding),GO:0003824(catalytic activity)	K00873 PK, pyk; pyruvate kinase [EC:2.7.1.40]	XP_013611621.1	8.5e-282	974.2	XP_013611621.1 PREDICTED: probable pyruvate kinase, cytosolic isozyme [Brassica oleracea var. oleracea]	O65595|KPYC_ARATH	0	930	Probable pyruvate kinase, cytosolic isozyme OS=Arabidopsis thaliana OX=3702 GN=At4g26390 PE=3 SV=1
C04G046160.1	5.57074	-0.136223	8.44e-32	4.67e-31	UP	102	-	-	-	-	-	-	-	-	XP_013635303.1	3.6e-30	136	XP_013635303.1 PREDICTED: uncharacterized protein LOC106341031 [Brassica oleracea var. oleracea]	-	-	-	-
A02G039620.1	5.56557	1.63056	3.09e-104	4.01e-103	UP	382	KOG0800	0	519	Posttranslational modification, protein turnover, chaperones	-	-	-	K10664 ATL6S; E3 ubiquitin-protein ligase ATL6/9/15/31/42/55 [EC:2.3.2.27]	VDC92461.1	1.5e-190	670.6	VDC92461.1 unnamed protein product [Brassica rapa]	Q8LGA5|ATL31_ARATH	0	519	E3 ubiquitin-protein ligase ATL31 OS=Arabidopsis thaliana OX=3702 GN=ATL31 PE=1 SV=2
A10G020770.1	5.56506	-0.945635	6.83e-05	0.000123	UP	192	KOG0070	2.62e-141	392	Intracellular trafficking, secretion, and vesicular transport	-	-	GO:0005525(GTP binding),GO:0003924(GTPase activity)	K07937 ARF1_2; ADP-ribosylation factor 1/2	XP_013606746.1	6.7e-110	401.7	XP_013606746.1 PREDICTED: ADP-ribosylation factor 1-like 2 [Brassica oleracea var. oleracea]	P91924|ARF_DUGJA	1.14e-85	253	ADP-ribosylation factor OS=Dugesia japonica OX=6161 PE=2 SV=3
A06G018820.1	5.56227	1.62382	4.29e-05	7.84e-05	UP	601	KOG4197	0	753	General function prediction only	GO:0008380(RNA splicing)	-	GO:0005515(protein binding)	-	CDY48163.1	6e-306	1054.7	CDY48163.1 BnaA06g16700D [Brassica napus]	Q9STK5|PP269_ARATH	0	753	Pentatricopeptide repeat-containing protein At3g48250, chloroplastic OS=Arabidopsis thaliana OX=3702 GN=At3g48250 PE=2 SV=1
A05G004870.1	5.56169	6.1419	0	0	UP	506	KOG0626	0	954	Carbohydrate transport and metabolism	GO:0005975(carbohydrate metabolic process)	-	GO:0004553(hydrolase activity, hydrolyzing O-glycosyl compounds)	K01188 E3.2.1.21; beta-glucosidase [EC:3.2.1.21]	XP_009143030.1	1.5e-305	1053.1	XP_009143030.1 PREDICTED: beta-glucosidase 15-like [Brassica rapa]	O64879|BGL15_ARATH	0	954	Beta-glucosidase 15 OS=Arabidopsis thaliana OX=3702 GN=BGLU15 PE=1 SV=1
C01G008010.1	5.5612	5.89557	0	0	UP	227	KOG3182	2.24e-135	381	Inorganic ion transport and metabolism	GO:0006751(glutathione catabolic process)	-	GO:0003839(gamma-glutamylcyclotransferase activity)	K22596 GGCT; gamma-glutamylcyclotransferase, plant [EC:4.3.2.9]	XP_013636985.1	3.7e-131	472.6	XP_013636985.1 PREDICTED: putative glutathione-specific gamma-glutamylcyclotransferase 2 [Brassica oleracea var. oleracea]	Q84MC1|GCT22_ARATH	1.13e-163	453	Gamma-glutamylcyclotransferase 2-2 OS=Arabidopsis thaliana OX=3702 GN=GGCT2;2 PE=1 SV=1
C09G039970.1	5.55977	-0.442417	7.22e-05	0.000129	UP	755	KOG2258	0	1289	Energy production and conversion	GO:0006629(lipid metabolic process)	-	GO:0008081(phosphoric diester hydrolase activity)	-	XP_013722184.1	0	1370.9	XP_013722184.1 glycerophosphodiester phosphodiesterase GDPDL7-like [Brassica napus]	Q9LVN0|GPDL7_ARATH	0	1289	Glycerophosphodiester phosphodiesterase GDPDL7 OS=Arabidopsis thaliana OX=3702 GN=GDPDL7 PE=2 SV=1
A08G024300.1	5.55327	1.10644	5.28e-05	9.58e-05	UP	607	-	-	-	-	-	-	-	-	XP_022545964.1	0	1203	XP_022545964.1 uncharacterized protein LOC106359226 [Brassica napus]	-	-	-	-
A05G002660.1	5.55183	1.20616	9.21e-53	7.38e-52	UP	293	-	-	-	-	GO:0010274(hydrotropism)	-	-	-	XP_013752083.1	8.8e-154	548.1	XP_013752083.1 protein MIZU-KUSSEI 1 [Brassica napus]	O22227|MIZ1_ARATH	6.31e-151	427	Protein MIZU-KUSSEI 1 OS=Arabidopsis thaliana OX=3702 GN=MIZ1 PE=1 SV=1
A06G007230.1	5.54746	4.6522	0	0	UP	493	-	-	-	-	-	-	-	-	VDC65380.1	6.7e-263	911.4	VDC65380.1 unnamed protein product [Brassica rapa]	F4JSE7|EDR2_ARATH	2.85e-10	66.2	Protein ENHANCED DISEASE RESISTANCE 2 OS=Arabidopsis thaliana OX=3702 GN=EDR2 PE=2 SV=1
C02G029750.1	5.5459	1.31289	2.56e-65	2.39e-64	UP	318	-	-	-	-	-	-	GO:0004518(nuclease activity)	-	XP_013621486.1	1.9e-178	630.2	XP_013621486.1 PREDICTED: bifunctional nuclease 1 [Brassica oleracea var. oleracea]	Q9FWS6|BBD1_ARATH	0	590	Bifunctional nuclease 1 OS=Arabidopsis thaliana OX=3702 GN=BBD1 PE=2 SV=1
A03G020070.1	5.53267	2.03879	1.29e-143	2.1e-142	UP	351	-	-	-	-	-	-	GO:0008270(zinc ion binding),GO:0005515(protein binding)	-	XP_009134989.1	1.4e-169	600.9	XP_009134989.1 PREDICTED: zinc finger protein CONSTANS-LIKE 9-like [Brassica rapa]	Q9SSE5|COL9_ARATH	0	603	Zinc finger protein CONSTANS-LIKE 9 OS=Arabidopsis thaliana OX=3702 GN=COL9 PE=1 SV=1
C09G045420.1	5.53195	8.43484	0	0	UP	177	-	-	-	-	-	-	GO:0009055(electron transfer activity)	-	XP_013607183.1	7.6e-76	288.5	XP_013607183.1 PREDICTED: umecyanin [Brassica oleracea var. oleracea]	Q07488|BCB1_ARATH	7.58e-78	233	Blue copper protein OS=Arabidopsis thaliana OX=3702 GN=BCB PE=2 SV=2
A02G024080.1	5.5291	5.56268	0	0	UP	260	-	-	-	-	GO:0006355(regulation of transcription, DNA-templated)	-	GO:0003677(DNA binding)	-	XP_009128229.1	5.1e-145	518.8	XP_009128229.1 PREDICTED: NAC domain-containing protein 2 [Brassica rapa]	Q9CAR0|NAC32_ARATH	5.57e-152	426	NAC transcription factor 32 OS=Arabidopsis thaliana OX=3702 GN=NAC032 PE=2 SV=1
C08G025890.1	5.52333	6.20508	0	0	UP	277	-	-	-	-	-	-	-	-	XP_013657215.1	1.6e-160	570.5	XP_013657215.1 uncharacterized protein LOC106361949 [Brassica napus]	-	-	-	-
C04G061530.1	5.5131	-0.38793	2.48e-20	1.01e-19	UP	717	KOG4165	0	805	Amino acid transport and metabolism	GO:0006561(proline biosynthetic process)	GO:0005737(cytoplasm)	GO:0016620(oxidoreductase activity, acting on the aldehyde or oxo group of donors, NAD or NADP as acceptor),GO:0003824(catalytic activity),GO:0004350(glutamate-5-semialdehyde dehydrogenase activity),GO:0016491(oxidoreductase activity)	K12657 ALDH18A1, P5CS; delta-1-pyrroline-5-carboxylate synthetase [EC:2.7.2.11 1.2.1.41]	XP_013687687.1	0	1390.9	XP_013687687.1 delta-1-pyrroline-5-carboxylate synthase A [Brassica napus]	P54887|P5CS1_ARATH	0	1338	Delta-1-pyrroline-5-carboxylate synthase A OS=Arabidopsis thaliana OX=3702 GN=P5CSA PE=1 SV=1
A07G033030.1	5.51241	1.80351	4.68e-58	4.02e-57	UP	786	KOG1162	0	1340	Intracellular trafficking, secretion, and vesicular transport	-	GO:0016021(integral component of membrane)	-	-	VDD01685.1	0	1492.6	VDD01685.1 unnamed protein product [Brassica rapa]	Q6R8G0|PHO1A_ARATH	0	1341	Phosphate transporter PHO1 homolog 10 OS=Arabidopsis thaliana OX=3702 GN=PHO1-H10 PE=2 SV=1
A09G049060.1	5.51148	3.33919	3.47e-282	9.59e-281	UP	227	KOG1617	2.06e-139	391	Lipid transport and metabolism	GO:0008654(phospholipid biosynthetic process)	GO:0016021(integral component of membrane),GO:0016020(membrane)	GO:0008444(CDP-diacylglycerol-glycerol-3-phosphate 3-phosphatidyltransferase activity),GO:0016780(phosphotransferase activity, for other substituted phosphate groups)	K00995 pgsA, PGS1; CDP-diacylglycerol---glycerol-3-phosphate 3-phosphatidyltransferase [EC:2.7.8.5]	XP_013711107.1	3.5e-118	429.5	XP_013711107.1 CDP-diacylglycerol--glycerol-3-phosphate 3-phosphatidyltransferase 2 [Brassica napus]	Q9M2W3|PGPS2_ARATH	8.73e-139	391	CDP-diacylglycerol--glycerol-3-phosphate 3-phosphatidyltransferase 2 OS=Arabidopsis thaliana OX=3702 GN=PGPS2 PE=1 SV=1
C04G059550.1	5.51042	1.49287	1.4e-74	1.44e-73	UP	251	KOG0223	1.9e-168	466	Carbohydrate transport and metabolism	GO:0055085(transmembrane transport)	GO:0016020(membrane)	GO:0015267(channel activity)	K09873 TIP; aquaporin TIP	XP_013637482.1	2.7e-135	486.5	XP_013637482.1 PREDICTED: aquaporin TIP1-1 [Brassica oleracea var. oleracea]	P25818|TIP11_ARATH	8.04e-168	466	Aquaporin TIP1-1 OS=Arabidopsis thaliana OX=3702 GN=TIP1-1 PE=1 SV=1
C07G056490.1	5.50744	3.67673	0	0	UP	344	KOG2966	0	510	General function prediction only	GO:0051560(mitochondrial calcium ion homeostasis)	-	-	K20858 MCU; calcium uniporter protein, mitochondrial	CDY70257.1	3.5e-194	682.6	CDY70257.1 BnaCnng67450D [Brassica napus]	Q1PE15|MCU1_ARATH	0	514	Calcium uniporter protein 1, mitochondrial OS=Arabidopsis thaliana OX=3702 GN=At4g36820 PE=2 SV=1
A01G004200.1	5.5013	6.46098	0	0	UP	413	-	-	-	-	GO:0006355(regulation of transcription, DNA-templated),GO:0045893(positive regulation of transcription, DNA-templated)	-	GO:0003700(DNA-binding transcription factor activity)	K14432 ABF; ABA responsive element binding factor	XP_013653974.1	5.5e-218	761.9	XP_013653974.1 ABSCISIC ACID-INSENSITIVE 5-like protein 6 [Brassica napus]	Q9M7Q3|AI5L6_ARATH	0	607	ABSCISIC ACID-INSENSITIVE 5-like protein 6 OS=Arabidopsis thaliana OX=3702 GN=ABF3 PE=1 SV=1
C02G012330.1	5.48497	1.04039	9.86e-39	6.27e-38	UP	833	-	-	-	-	-	-	GO:0003677(DNA binding),GO:0008289(lipid binding),GO:0003700(DNA-binding transcription factor activity)	K09338 HD-ZIP; homeobox-leucine zipper protein	XP_013680521.1	0	1641.7	XP_013680521.1 homeobox-leucine zipper protein REVOLUTA-like [Brassica napus]	Q9SE43|REV_ARATH	0	1591	Homeobox-leucine zipper protein REVOLUTA OS=Arabidopsis thaliana OX=3702 GN=REV PE=1 SV=2
A07G025900.1	5.47777	3.76308	0	0	UP	179	KOG0027	1.42e-101	291	Signal transduction mechanisms	-	-	GO:0005509(calcium ion binding)	K13448 CML; calcium-binding protein CML	XP_009104663.1	3.7e-94	349.4	XP_009104663.1 PREDICTED: calcium-binding protein CML38-like [Brassica rapa]	Q9SRE6|CML38_ARATH	6e-101	291	Calcium-binding protein CML38 OS=Arabidopsis thaliana OX=3702 GN=CML38 PE=2 SV=1
C01G014420.1	5.47003	2.36953	5.39e-97	6.65e-96	UP	688	KOG1045	0	833	Function unknown	-	-	-	K20798 HENMT1; small RNA 2'-O-methyltransferase [EC:2.1.1.-]	XP_013671114.1	0	1299.3	XP_013671114.1 small RNA 2'-O-methyltransferase-like [Brassica napus]	Q9C5Q8|HEN1_ARATH	0	783	Small RNA 2'-O-methyltransferase OS=Arabidopsis thaliana OX=3702 GN=HEN1 PE=1 SV=1
A07G024270.1	5.4649	-0.300978	1.27e-23	5.74e-23	UP	173	-	-	-	-	-	-	-	-	XP_013652065.1	1.9e-95	353.6	XP_013652065.1 VQ motif-containing protein 11-like [Brassica napus]	Q9M8L3|VQ11_ARATH	7.76e-88	257	VQ motif-containing protein 11 OS=Arabidopsis thaliana OX=3702 GN=VQ11 PE=1 SV=1
A09G049340.1	5.46248	7.19222	0	0	UP	450	-	-	-	-	GO:0005975(carbohydrate metabolic process)	-	GO:0004553(hydrolase activity, hydrolyzing O-glycosyl compounds)	-	CDY40219.1	9.7e-269	930.6	CDY40219.1 BnaA09g35010D [Brassica napus]	P52409|E13B_WHEAT	4.63e-141	414	Glucan endo-1,3-beta-glucosidase OS=Triticum aestivum OX=4565 GN=GLC1 PE=2 SV=1
C07G054780.1	5.45887	2.50634	1.03e-146	1.71e-145	UP	164	KOG4197	1.49e-66	201	General function prediction only	-	-	-	-	XP_009138256.1	1.1e-87	327.8	XP_009138256.1 PREDICTED: uncharacterized protein LOC103862313 [Brassica rapa]	-	-	-	-
A09G059650.1	5.45682	0.706108	9.42e-44	6.57e-43	UP	207	-	-	-	-	GO:0006355(regulation of transcription, DNA-templated)	-	GO:0003700(DNA-binding transcription factor activity),GO:0003677(DNA binding)	-	CDY21678.1	9.5e-86	321.6	CDY21678.1 BnaA09g44290D [Brassica napus]	Q84QC2|ERF17_ARATH	1.59e-79	238	Ethylene-responsive transcription factor ERF017 OS=Arabidopsis thaliana OX=3702 GN=ERF017 PE=2 SV=1
A05G009890.1	5.4558	0.474166	0.000118	0.000207	UP	248	-	-	-	-	-	-	GO:0003677(DNA binding),GO:0003700(DNA-binding transcription factor activity)	-	XP_009143617.1	3.4e-130	469.5	XP_009143617.1 PREDICTED: B3 domain-containing protein At2g36080-like [Brassica rapa]	Q8GYJ2|Y2608_ARATH	1.59e-144	407	B3 domain-containing protein At2g36080 OS=Arabidopsis thaliana OX=3702 GN=ARF31 PE=2 SV=1
A04G000720.1	5.45122	1.44456	0.000154	0.000268	UP	466	-	-	-	-	-	-	GO:0005515(protein binding)	-	XP_013745167.1	2.1e-266	922.9	XP_013745167.1 F-box protein At3g62230-like [Brassica napus]	Q9M1Q1|FB215_ARATH	4.41e-137	405	F-box protein At3g62230 OS=Arabidopsis thaliana OX=3702 GN=At3g62230 PE=1 SV=1
C06G040510.1	5.44999	1.83681	1.06e-112	1.45e-111	UP	183	-	-	-	-	GO:0006355(regulation of transcription, DNA-templated)	-	GO:0003700(DNA-binding transcription factor activity),GO:0003677(DNA binding)	-	XP_013592444.1	6e-100	368.6	XP_013592444.1 PREDICTED: ethylene-responsive transcription factor ERF021 [Brassica oleracea var. oleracea]	Q9C9I2|ERF21_ARATH	9.13e-98	283	Ethylene-responsive transcription factor ERF021 OS=Arabidopsis thaliana OX=3702 GN=ERF021 PE=2 SV=1
C03G023720.1	5.44985	-0.152987	3.4e-15	1.15e-14	UP	201	-	-	-	-	-	-	-	-	CDY22500.1	2.5e-107	393.3	CDY22500.1 BnaC03g23100D [Brassica napus]	-	-	-	-
A06G029510.1	5.44977	7.96137	0	0	UP	313	-	-	-	-	-	-	-	-	XP_009151374.1	5.7e-175	618.6	XP_009151374.1 PREDICTED: probable inactive poly [ADP-ribose] polymerase SRO5 [Brassica rapa]	Q9FJJ3|SRO5_ARATH	3.17e-170	477	Probable inactive poly [ADP-ribose] polymerase SRO5 OS=Arabidopsis thaliana OX=3702 GN=SRO5 PE=1 SV=1
A06G035390.1	5.44763	2.1311	2.1e-80	2.28e-79	UP	293	-	-	-	-	-	-	-	-	RID59479.1	3.9e-170	602.4	RID59479.1 hypothetical protein BRARA_F02704 [Brassica rapa]	Q8VZF6|EDR2L_ARATH	3.81e-49	176	Protein ENHANCED DISEASE RESISTANCE 2-like OS=Arabidopsis thaliana OX=3702 GN=EDR2L PE=2 SV=1
C01G027930.1	5.44408	5.5714	0	0	UP	429	KOG0048	1.11e-109	326	Transcription	-	-	GO:0004797(thymidine kinase activity),GO:0005524(ATP binding)	K09422 MYBP; transcription factor MYB, plant	XP_013699118.2	6.4e-137	492.7	XP_013699118.2 transcription factor MYB44-like [Brassica napus]	Q9SN12|MYB77_ARATH	4.72e-109	326	Transcription factor MYB77 OS=Arabidopsis thaliana OX=3702 GN=MYB77 PE=1 SV=1
A03G034320.1	5.44018	5.34581	0	0	UP	213	KOG0034	1.81e-141	394	Signal transduction mechanisms	GO:0019722(calcium-mediated signaling)	-	GO:0005509(calcium ion binding),GO:0019900(kinase binding)	K06268 PPP3R, CNB; serine/threonine-protein phosphatase 2B regulatory subunit	XP_009136855.1	1e-114	417.9	XP_009136855.1 PREDICTED: calcineurin B-like protein 1 [Brassica rapa]	O81445|CNBL1_ARATH	6.89e-150	417	Calcineurin B-like protein 1 OS=Arabidopsis thaliana OX=3702 GN=CBL1 PE=1 SV=3
C01G042980.1	5.43716	6.77649	0	0	UP	503	KOG0254	0	612	General function prediction only	GO:0055085(transmembrane transport)	GO:0016021(integral component of membrane),GO:0016020(membrane)	GO:0022857(transmembrane transporter activity)	-	XP_009119042.1	2.1e-272	943	XP_009119042.1 PREDICTED: D-xylose-proton symporter-like 1 [Brassica rapa]	Q8L6Z8|XYLL1_ARATH	0	873	D-xylose-proton symporter-like 1 OS=Arabidopsis thaliana OX=3702 GN=At3g03090 PE=2 SV=1
A06G002520.1	5.43148	5.57343	0	0	UP	454	KOG2802	0	679	General function prediction only	GO:0006812(cation transport),GO:0055085(transmembrane transport),GO:0006829(zinc ion transport)	GO:0016021(integral component of membrane)	GO:0008324(cation transmembrane transporter activity)	K14696 SLC30A9, ZNT9; solute carrier family 30 (zinc transporter), member 9	VDC64905.1	1.5e-256	890.2	VDC64905.1 unnamed protein product [Brassica rapa]	Q8H1G3|MTPC4_ARATH	0	758	Metal tolerance protein C4 OS=Arabidopsis thaliana OX=3702 GN=MTPC4 PE=2 SV=1
C02G053050.1	5.43091	1.39581	2.33e-71	2.32e-70	UP	421	-	-	-	-	-	-	GO:0008080(N-acetyltransferase activity)	-	VDD27320.1	2.6e-154	550.4	VDD27320.1 unnamed protein product [Brassica oleracea]	Q6NUH2|NAA40_XENLA	4.7e-14	74.7	N-alpha-acetyltransferase 40 OS=Xenopus laevis OX=8355 GN=naa40 PE=2 SV=1
C01G045260.1	5.42698	7.20758	0	0	UP	247	KOG0324	1.69e-149	418	Function unknown	-	-	GO:0008233(peptidase activity)	K22762 DESI1, PPPDE2; desumoylating isopeptidase 1 [EC:3.4.-.-]	CDY66750.1	8.6e-134	481.5	CDY66750.1 BnaCnng52180D [Brassica napus]	Q6ICB0|DESI1_HUMAN	1.56e-43	147	Desumoylating isopeptidase 1 OS=Homo sapiens OX=9606 GN=DESI1 PE=1 SV=1
A09G008200.1	5.42202	4.38386	0	0	UP	191	-	-	-	-	-	-	GO:0005515(protein binding)	-	XP_013661209.1	5.3e-107	392.1	XP_013661209.1 uncharacterized protein LOC106366184 [Brassica napus]	-	-	-	-
C01G035010.1	5.41995	2.85081	8.79e-116	1.23e-114	UP	281	KOG0048	2.88e-166	463	Transcription	-	-	-	K09422 MYBP; transcription factor MYB, plant	XP_009108088.1	1e-138	498	XP_009108088.1 PREDICTED: myb-related protein Myb4-like [Brassica rapa]	Q9LTC4|MYB15_ARATH	1.22e-165	463	Transcription factor MYB15 OS=Arabidopsis thaliana OX=3702 GN=MYB15 PE=1 SV=1
C08G033450.1	5.41654	6.50712	0	0	UP	480	KOG1426	0	841	Function unknown	-	-	-	-	XP_013600939.1	6.9e-281	971.1	XP_013600939.1 PREDICTED: ultraviolet-B receptor UVR8 [Brassica oleracea var. oleracea]	Q9FN03|UVR8_ARATH	2.58e-41	156	Ultraviolet-B receptor UVR8 OS=Arabidopsis thaliana OX=3702 GN=UVR8 PE=1 SV=1
C09G014500.1	5.41204	4.61201	4.33e-278	1.18e-276	UP	771	KOG1134	0	1283	General function prediction only	-	GO:0016020(membrane)	GO:0005227(calcium activated cation channel activity)	K21989 TMEM63, CSC1; calcium permeable stress-gated cation channel	XP_013693998.1	0	1398.6	XP_013693998.1 LOW QUALITY PROTEIN: CSC1-like protein At1g62320 [Brassica napus]	F4HYR3|CSCL6_ARATH	0	1313	CSC1-like protein At1g62320 OS=Arabidopsis thaliana OX=3702 GN=At1g62320 PE=3 SV=2
A10G000460.1	5.40975	2.77809	1.3e-39	8.4e-39	UP	499	KOG0256	0	912	Signal transduction mechanisms	GO:0009058(biosynthetic process)	-	GO:0030170(pyridoxal phosphate binding),GO:0003824(catalytic activity)	K20772 ACS1_2_6; 1-aminocyclopropane-1-carboxylate synthase 1/2/6 [EC:4.4.1.14]	VDD16616.1	9.1e-292	1007.3	VDD16616.1 unnamed protein product [Brassica rapa]	Q06402|1A12_ARATH	0	912	1-aminocyclopropane-1-carboxylate synthase 2 OS=Arabidopsis thaliana OX=3702 GN=ACS2 PE=1 SV=1
C04G021830.1	5.40276	4.33442	3.57e-302	1.06e-300	UP	493	KOG0157	0	866	Secondary metabolites biosynthesis, transport and catabolism; Lipid transport and metabolism	-	-	GO:0004497(monooxygenase activity),GO:0005506(iron ion binding),GO:0016705(oxidoreductase activity, acting on paired donors, with incorporation or reduction of molecular oxygen),GO:0020037(heme binding)	K20624 CYP94C1; 12-hydroxyjasmonoyl-L-amino acid 12-hydroxylase / fatty acid hydroxylase [EC:1.14.14.49]	VDD08196.1	1.7e-274	949.9	VDD08196.1 unnamed protein product [Brassica oleracea]	Q9ZUX1|C94C1_ARATH	0	866	Cytochrome P450 94C1 OS=Arabidopsis thaliana OX=3702 GN=CYP94C1 PE=1 SV=1
A05G010690.1	5.39525	7.17775	0	0	UP	904	KOG0619	0	1434	General function prediction only	-	-	GO:0005515(protein binding)	-	VDC70304.1	8.4e-304	1048.1	VDC70304.1 unnamed protein product [Brassica rapa]	Q6JN46|EIX2_SOLLC	2.35e-160	499	Receptor-like protein EIX2 OS=Solanum lycopersicum OX=4081 GN=EIX2 PE=1 SV=2
C03G017480.1	5.3943	4.13254	0	0	UP	307	KOG1600	0	572	Lipid transport and metabolism	GO:0006629(lipid metabolic process)	-	GO:0016717(oxidoreductase activity, acting on paired donors, with oxidation of a pair of donors resulting in the reduction of molecular oxygen to two molecules of water)	K23119 ADS2; very-long-chain acyl-lipid omega-9 desaturase [EC:1.14.19.75]	XP_013625132.1	1.9e-183	646.7	XP_013625132.1 PREDICTED: delta-9 acyl-lipid desaturase 2-like [Brassica oleracea var. oleracea]	Q9SID2|ADS2_ARATH	0	577	Delta-9 acyl-lipid desaturase 2 OS=Arabidopsis thaliana OX=3702 GN=ADS2 PE=2 SV=2
A09G001510.1	5.39409	2.26739	1.54e-124	2.27e-123	UP	531	-	-	-	-	-	-	GO:0016746(acyltransferase activity)	K13508 GPAT; glycerol-3-phosphate acyltransferase [EC:2.3.1.15 2.3.1.198]	XP_009111331.1	1.1e-298	1030.4	XP_009111331.1 PREDICTED: probable glycerol-3-phosphate acyltransferase 3 [Brassica rapa]	Q9SYJ2|GPAT3_ARATH	0	920	Probable glycerol-3-phosphate acyltransferase 3 OS=Arabidopsis thaliana OX=3702 GN=GPAT3 PE=2 SV=1
C04G060810.1	5.39401	4.86278	0	0	UP	118	-	-	-	-	GO:0006869(lipid transport)	-	GO:0008289(lipid binding)	-	XP_013702493.1	6.2e-58	228.4	XP_013702493.1 non-specific lipid-transfer protein A [Brassica napus]	Q42641|NLTPA_BRAOT	1.63e-74	219	Non-specific lipid-transfer protein A OS=Brassica oleracea var. italica OX=36774 GN=WAX9A PE=3 SV=1
C03G050060.1	5.39286	4.17291	0	0	UP	698	-	-	-	-	-	-	-	-	VDC94610.1	7.8e-124	449.9	VDC94610.1 unnamed protein product [Brassica oleracea]	Q9XIL9|PLRX3_ARATH	0	674	Pollen-specific leucine-rich repeat extensin-like protein 3 OS=Arabidopsis thaliana OX=3702 GN=PEX3 PE=2 SV=1
A03G036170.1	5.38915	1.01389	1.78e-46	1.3e-45	UP	348	KOG0048	0	527	Transcription	-	-	-	K09422 MYBP; transcription factor MYB, plant	XP_022561779.1	2.1e-178	630.2	XP_022561779.1 transcription factor MYB102-like [Brassica napus]	Q9LDR8|MY102_ARATH	0	533	Transcription factor MYB102 OS=Arabidopsis thaliana OX=3702 GN=MYB102 PE=2 SV=1
C01G035710.1	5.38709	7.21898	0	0	UP	986	KOG0204	0	1684	Inorganic ion transport and metabolism	GO:0070588(calcium ion transmembrane transport)	GO:0016021(integral component of membrane),GO:0016020(membrane)	GO:0000166(nucleotide binding),GO:0005215(transporter activity),GO:0005524(ATP binding),GO:0016887(ATP hydrolysis activity),GO:0005388(P-type calcium transporter activity)	K01537 ATP2C; P-type Ca2+ transporter type 2C [EC:7.2.2.10]	CDY40822.1	0	1899	CDY40822.1 BnaC01g31340D [Brassica napus]	Q9LIK7|ACA13_ARATH	0	1684	Putative calcium-transporting ATPase 13, plasma membrane-type OS=Arabidopsis thaliana OX=3702 GN=ACA13 PE=3 SV=1
C01G030580.1	5.37746	3.62892	0	0	UP	168	KOG0714	5.58e-57	175	Posttranslational modification, protein turnover, chaperones	-	-	-	-	XP_013613583.1	2.3e-90	336.7	XP_013613583.1 PREDICTED: chaperone protein dnaJ 6 [Brassica oleracea var. oleracea]	Q6P642|DNJB6_XENTR	6.69e-20	86.3	DnaJ homolog subfamily B member 6 OS=Xenopus tropicalis OX=8364 GN=dnajb6 PE=2 SV=1
A03G017850.1	5.37593	0.142627	4.72e-32	2.63e-31	UP	368	-	-	-	-	-	-	GO:0061630(ubiquitin protein ligase activity)	-	VDC81268.1	6.9e-196	688.3	VDC81268.1 unnamed protein product [Brassica rapa]	Q5PNY6|PUB21_ARATH	1.87e-81	258	U-box domain-containing protein 21 OS=Arabidopsis thaliana OX=3702 GN=PUB21 PE=2 SV=1
A09G006640.1	5.36233	4.54771	0	0	UP	494	KOG1601	0	658	Transcription	GO:0000160(phosphorelay signal transduction system),GO:0009736(cytokinin-activated signaling pathway)	-	GO:0005515(protein binding)	K12130 PRR5; pseudo-response regulator 5	XP_013660995.1	1.1e-252	877.5	XP_013660995.1 two-component response regulator-like APRR5 [Brassica napus]	Q6LA42|APRR5_ARATH	0	658	Two-component response regulator-like APRR5 OS=Arabidopsis thaliana OX=3702 GN=APRR5 PE=1 SV=2
A09G060520.1	5.36223	6.62192	0	0	UP	919	-	-	-	-	-	-	GO:0016702(oxidoreductase activity, acting on single donors with incorporation of molecular oxygen, incorporation of two atoms of oxygen),GO:0046872(metal ion binding),GO:0005515(protein binding),GO:0016491(oxidoreductase activity)	K00454 LOX2S; lipoxygenase [EC:1.13.11.12]	XP_013726497.1	0	1869.7	XP_013726497.1 lipoxygenase 3, chloroplastic [Brassica napus]	Q9LNR3|LOX3_ARATH	0	1785	Lipoxygenase 3, chloroplastic OS=Arabidopsis thaliana OX=3702 GN=LOX3 PE=2 SV=1
A01G003670.1	5.35907	5.75467	0	0	UP	413	KOG1459	0	701	Lipid transport and metabolism	GO:0008610(lipid biosynthetic process),GO:0009058(biosynthetic process)	-	GO:0004310(farnesyl-diphosphate farnesyltransferase activity),GO:0004311(farnesyltranstransferase activity)	K00801 FDFT1; farnesyl-diphosphate farnesyltransferase [EC:2.5.1.21]	VDC73869.1	1.8e-237	826.6	VDC73869.1 unnamed protein product [Brassica rapa]	O65688|FDFT2_ARATH	0	741	Inactive squalene synthase 2 OS=Arabidopsis thaliana OX=3702 GN=SQS2 PE=1 SV=2
C06G038960.1	5.3585	1.17258	4.03e-29	2.1e-28	UP	655	-	-	-	-	GO:0006468(protein phosphorylation)	-	GO:0004672(protein kinase activity),GO:0005524(ATP binding),GO:0030246(carbohydrate binding)	-	XP_013589754.1	0	1310.4	XP_013589754.1 PREDICTED: putative L-type lectin-domain containing receptor kinase V.2 [Brassica oleracea var. oleracea]	O04533|LRK52_ARATH	0	1073	Putative L-type lectin-domain containing receptor kinase V.2 OS=Arabidopsis thaliana OX=3702 GN=LECRK52 PE=3 SV=1
A07G013850.1	5.35838	-0.534128	8.27e-27	4.07e-26	UP	196	KOG0800	1.03e-106	305	Posttranslational modification, protein turnover, chaperones	-	-	-	-	VDC97963.1	1.3e-100	370.9	VDC97963.1 unnamed protein product [Brassica rapa]	Q9LM69|ATL80_ARATH	4.37e-106	305	RING-H2 finger protein ATL80 OS=Arabidopsis thaliana OX=3702 GN=ATL80 PE=2 SV=1
A02G006550.1	5.35681	5.49141	0	0	UP	249	-	-	-	-	-	-	-	-	XP_013649840.1	2.2e-113	413.7	XP_013649840.1 uncharacterized protein BNAA02G03120D [Brassica napus]	-	-	-	-
A06G000090.1	5.35196	1.94109	1.32e-20	5.46e-20	UP	70	-	-	-	-	-	GO:0005886(plasma membrane)	-	-	XP_009147456.1	4.6e-32	141.7	XP_009147456.1 PREDICTED: cysteine-rich and transmembrane domain-containing protein A [Brassica rapa]	-	-	-	-
A05G040590.1	5.3488	6.89814	0	0	UP	54	KOG1773	1.76e-28	96.7	General function prediction only	-	GO:0016021(integral component of membrane)	-	-	XP_009123629.1	5.6e-22	107.8	XP_009123629.1 PREDICTED: hydrophobic protein RCI2A [Brassica rapa]	Q9ZNQ7|RCI2A_ARATH	7.46e-28	96.7	Hydrophobic protein RCI2A OS=Arabidopsis thaliana OX=3702 GN=RCI2A PE=2 SV=1
C04G037570.1	5.34718	4.85032	0	0	UP	136	KOG1745	1.74e-95	272	Chromatin structure and dynamics	-	GO:0000786(nucleosome)	GO:0046982(protein heterodimerization activity),GO:0003677(DNA binding),GO:0030527(structural constituent of chromatin)	K11253 H3; histone H3	AQK43641.1	2.1e-65	253.4	AQK43641.1 Histone H3.2 [Zea mays]	Q76MV0|H32_TOBAC	7.37e-95	272	Histone H3.2 OS=Nicotiana tabacum OX=4097 GN=B34 PE=1 SV=1
C07G055640.1	5.34427	0.620916	6.08e-50	4.67e-49	UP	69	KOG2234	3.61e-38	123	Carbohydrate transport and metabolism	GO:0090481(pyrimidine nucleotide-sugar transmembrane transport)	GO:0000139(Golgi membrane),GO:0016021(integral component of membrane)	GO:0015165(pyrimidine nucleotide-sugar transmembrane transporter activity)	-	VDD40977.1	2.2e-26	122.9	VDD40977.1 unnamed protein product [Brassica oleracea]	F4JN00|CSTR4_ARATH	8.8e-36	125	CMP-sialic acid transporter 4 OS=Arabidopsis thaliana OX=3702 GN=At4g35335 PE=2 SV=1
A03G002780.1	5.34402	-0.70756	0.000225	0.000385	UP	250	-	-	-	-	-	-	-	-	XP_009132714.1	5.1e-134	482.3	XP_009132714.1 PREDICTED: LOB domain-containing protein 12-like [Brassica rapa]	Q8LBW3|LBD12_ARATH	1.25e-107	311	LOB domain-containing protein 12 OS=Arabidopsis thaliana OX=3702 GN=LBD12 PE=1 SV=2
C04G060190.1	5.34084	-1.1305	2.35e-24	1.08e-23	UP	624	-	-	-	-	GO:0008610(lipid biosynthetic process)	-	GO:0005506(iron ion binding),GO:0016491(oxidoreductase activity)	K15404 K15404, CER1; aldehyde decarbonylase [EC:4.1.99.5]	XP_013636812.1	0	1176.4	XP_013636812.1 PREDICTED: protein CER1-like 2 [Brassica oleracea var. oleracea]	F4IR05|CERL2_ARATH	0	1053	Protein CER1-like 2 OS=Arabidopsis thaliana OX=3702 GN=At2g37700 PE=2 SV=1
A01G004150.1	5.336	3.436	1.92e-234	4.54e-233	UP	228	-	-	-	-	-	-	-	-	RID77502.1	2.5e-119	433.3	RID77502.1 hypothetical protein BRARA_A00410 [Brassica rapa]	Q9C5D0|CBSX2_ARATH	8.48e-123	350	CBS domain-containing protein CBSX2, chloroplastic OS=Arabidopsis thaliana OX=3702 GN=CBSX2 PE=1 SV=1
C05G027320.1	5.33548	3.45105	8.89e-177	1.7e-175	UP	132	-	-	-	-	-	-	-	-	XP_013665988.1	3.7e-67	259.2	XP_013665988.1 protein TIFY 5A-like [Brassica napus]	Q8LBM2|TIF5A_ARATH	5.08e-57	176	Protein TIFY 5A OS=Arabidopsis thaliana OX=3702 GN=TIFY5A PE=1 SV=1
A09G037940.1	5.33487	-1.05928	0.000395	0.00066	UP	530	-	-	-	-	-	-	GO:0016491(oxidoreductase activity),GO:0050660(flavin adenine dinucleotide binding)	-	XP_009115056.1	2.3e-309	1065.8	XP_009115056.1 PREDICTED: reticuline oxidase-like protein [Brassica rapa]	Q9SA85|BBE8_ARATH	0	927	Berberine bridge enzyme-like 8 OS=Arabidopsis thaliana OX=3702 GN=At1g30700 PE=2 SV=1
C08G022370.1	5.33399	0.531919	1.65e-37	1.02e-36	UP	678	KOG2624	0	1046	Lipid transport and metabolism	GO:0006629(lipid metabolic process)	-	-	-	VDD56260.1	0	1337.4	VDD56260.1 unnamed protein product, partial [Brassica oleracea]	Q3U4B4|LIPN_MOUSE	1.03e-23	107	Lipase member N OS=Mus musculus OX=10090 GN=Lipn PE=2 SV=1
C06G048050.1	5.33195	4.91178	4.11e-107	5.43e-106	UP	332	KOG1502	0	614	Defense mechanisms	-	-	-	K09753 CCR; cinnamoyl-CoA reductase [EC:1.2.1.44]	AEK27170.1	3.2e-192	676	AEK27170.1 cinnamoyl-CoA reductase 2-1A [Brassica oleracea var. viridis]	Q9SAH9|CCR2_ARATH	0	614	Cinnamoyl-CoA reductase 2 OS=Arabidopsis thaliana OX=3702 GN=CCR2 PE=1 SV=1
A03G030820.1	5.32926	-0.0342808	6.87e-34	3.98e-33	UP	150	KOG1601	8.01e-95	287	Transcription	GO:0009736(cytokinin-activated signaling pathway),GO:0000160(phosphorelay signal transduction system)	-	-	K12127 TOC1, APRR1; pseudo-response regulator 1	RID72357.1	3.4e-77	292.7	RID72357.1 hypothetical protein BRARA_C04252 [Brassica rapa]	Q9LKL2|APRR1_ARATH	3.4e-94	287	Two-component response regulator-like APRR1 OS=Arabidopsis thaliana OX=3702 GN=APRR1 PE=1 SV=1
A06G030480.1	5.32748	5.47598	0	0	UP	359	KOG0583	0	648	Signal transduction mechanisms	GO:0006468(protein phosphorylation)	-	GO:0004672(protein kinase activity),GO:0005524(ATP binding)	K14498 SNRK2; serine/threonine-protein kinase SRK2 [EC:2.7.11.1]	XP_009150418.1	1.7e-183	647.1	XP_009150418.1 PREDICTED: serine/threonine-protein kinase SRK2H [Brassica rapa]	Q9FFP9|SRK2H_ARATH	0	648	Serine/threonine-protein kinase SRK2H OS=Arabidopsis thaliana OX=3702 GN=SRK2H PE=1 SV=1
C04G033170.1	5.32216	1.03017	3.85e-60	3.38e-59	UP	260	-	-	-	-	GO:0009664(plant-type cell wall organization)	GO:0005576(extracellular region)	-	-	XP_013633995.1	1.5e-152	543.9	XP_013633995.1 PREDICTED: expansin-A16-like [Brassica oleracea var. oleracea]	Q9M2S9|EXP16_ARATH	4.42e-176	488	Expansin-A16 OS=Arabidopsis thaliana OX=3702 GN=EXPA16 PE=2 SV=1
A03G046270.1	5.31635	3.83703	7.5e-271	2e-269	UP	344	KOG2966	0	505	General function prediction only	GO:0051560(mitochondrial calcium ion homeostasis)	-	-	K20858 MCU; calcium uniporter protein, mitochondrial	CDY62658.1	2.3e-193	679.9	CDY62658.1 BnaAnng18280D [Brassica napus]	Q1PE15|MCU1_ARATH	0	509	Calcium uniporter protein 1, mitochondrial OS=Arabidopsis thaliana OX=3702 GN=At4g36820 PE=2 SV=1
A01G002270.1	5.30812	1.05981	2.01e-76	2.11e-75	UP	123	-	-	-	-	-	-	-	-	VDC73723.1	3.6e-64	249.2	VDC73723.1 unnamed protein product [Brassica rapa]	-	-	-	-
A03G039870.1	5.30713	5.09565	0	0	UP	297	-	-	-	-	GO:0006355(regulation of transcription, DNA-templated)	-	GO:0003677(DNA binding)	-	XP_013738185.1	1.2e-163	580.9	XP_013738185.1 NAC domain-containing protein 72-like [Brassica napus]	Q93VY3|NAC72_ARATH	0	529	NAC domain-containing protein 72 OS=Arabidopsis thaliana OX=3702 GN=NAC072 PE=2 SV=1
A07G032560.1	5.30585	0.769609	1.3e-22	5.71e-22	UP	375	-	-	-	-	-	-	-	-	VDD01626.1	3e-199	699.5	VDD01626.1 unnamed protein product [Brassica rapa]	Q9LVR4|U496F_ARATH	4.61e-66	217	UPF0496 protein At5g66660 OS=Arabidopsis thaliana OX=3702 GN=At5g66660 PE=2 SV=1
A06G004860.1	5.30449	5.52926	0	0	UP	472	-	-	-	-	GO:0005975(carbohydrate metabolic process)	-	GO:0004650(polygalacturonase activity)	-	XP_009147998.1	1.6e-250	870.2	XP_009147998.1 PREDICTED: polygalacturonase At1g48100 [Brassica rapa]	Q949Z1|PGLR4_ARATH	0	838	Polygalacturonase At1g48100 OS=Arabidopsis thaliana OX=3702 GN=At1g48100 PE=2 SV=1
A09G047680.1	5.30248	-0.0529852	4.18e-15	1.41e-14	UP	232	-	-	-	-	-	-	GO:0009055(electron transfer activity)	-	RID47007.1	5.9e-68	262.7	RID47007.1 hypothetical protein BRARA_I03639 [Brassica rapa]	-	-	-	-
C02G019580.1	5.29902	11.7859	0	0	UP	618	-	-	-	-	GO:0009737(response to abscisic acid)	-	-	-	XP_013621015.1	7.5e-288	994.6	XP_013621015.1 PREDICTED: low-temperature-induced 65 kDa protein-like [Brassica oleracea var. oleracea]	Q04980|LTI65_ARATH	2.07e-90	295	Low-temperature-induced 65 kDa protein OS=Arabidopsis thaliana OX=3702 GN=LTI65 PE=2 SV=2
A07G003670.1	5.29799	6.27837	0	0	UP	1033	KOG0619	0	828	General function prediction only	-	-	GO:0005515(protein binding)	-	XP_013719478.1	1.9e-272	944.1	XP_013719478.1 receptor-like protein 12 [Brassica napus]	Q9C637|RLP6_ARATH	0	828	Receptor-like protein 6 OS=Arabidopsis thaliana OX=3702 GN=RLP6 PE=3 SV=1
A04G003370.1	5.29543	-0.668405	4.34e-17	1.58e-16	UP	376	KOG1520	0	643	General function prediction only	GO:0009058(biosynthetic process)	-	GO:0016844(strictosidine synthase activity)	-	XP_022573638.1	1.2e-224	783.9	XP_022573638.1 protein STRICTOSIDINE SYNTHASE-LIKE 8-like [Brassica napus]	Q9M1J7|SSL8_ARATH	0	643	Protein STRICTOSIDINE SYNTHASE-LIKE 8 OS=Arabidopsis thaliana OX=3702 GN=SSL8 PE=2 SV=1
C08G039030.1	5.29391	5.09824	0	0	UP	229	KOG0483	9.61e-115	328	Transcription	GO:0006355(regulation of transcription, DNA-templated)	-	GO:0003677(DNA binding),GO:0003700(DNA-binding transcription factor activity),GO:0043565(sequence-specific DNA binding)	K09338 HD-ZIP; homeobox-leucine zipper protein	XP_013708393.1	2e-105	387.1	XP_013708393.1 homeobox-leucine zipper protein ATHB-12 [Brassica napus]	Q9M276|ATB12_ARATH	4.08e-114	328	Homeobox-leucine zipper protein ATHB-12 OS=Arabidopsis thaliana OX=3702 GN=ATHB-12 PE=1 SV=1
A07G022190.1	5.2902	2.28718	1.27e-78	1.35e-77	UP	366	KOG1187	0	664	Signal transduction mechanisms	GO:0006468(protein phosphorylation)	-	GO:0004713(protein tyrosine kinase activity),GO:0004672(protein kinase activity)	K13436 PTI1; pto-interacting protein 1 [EC:2.7.11.1]	RID54529.1	1.3e-210	737.3	RID54529.1 hypothetical protein BRARA_G01843 [Brassica rapa]	B9DFG5|PTI13_ARATH	0	663	PTI1-like tyrosine-protein kinase 3 OS=Arabidopsis thaliana OX=3702 GN=PTI13 PE=1 SV=1
A08G026980.1	5.28231	7.71945	0	0	UP	264	-	-	-	-	-	-	-	K13464 JAZ; jasmonate ZIM domain-containing protein	XP_013728154.1	2.7e-133	479.9	XP_013728154.1 protein TIFY 10A [Brassica napus]	Q9LMA8|TI10A_ARATH	1.17e-124	357	Protein TIFY 10A OS=Arabidopsis thaliana OX=3702 GN=TIFY10A PE=1 SV=1
C01G004520.1	5.28203	6.74317	0	0	UP	374	-	-	-	-	GO:0006355(regulation of transcription, DNA-templated)	-	GO:0003700(DNA-binding transcription factor activity),GO:0003677(DNA binding)	-	XP_013610092.1	1.2e-99	368.6	XP_013610092.1 PREDICTED: ethylene-responsive transcription factor ERF109 isoform X1 [Brassica oleracea var. oleracea]	Q9SZ06|EF109_ARATH	1.11e-104	311	Ethylene-responsive transcription factor ERF109 OS=Arabidopsis thaliana OX=3702 GN=ERF109 PE=1 SV=1
C05G014250.1	5.27707	6.47108	0	0	UP	150	-	-	-	-	-	-	-	-	XP_022558860.1	1.5e-77	293.9	XP_022558860.1 uncharacterized protein BNAC05G12860D isoform X2 [Brassica napus]	-	-	-	-
C06G026650.1	5.2755	3.82054	7.28e-204	1.54e-202	UP	298	-	-	-	-	GO:0006355(regulation of transcription, DNA-templated)	-	GO:0003700(DNA-binding transcription factor activity),GO:0043565(sequence-specific DNA binding)	-	XP_013588435.1	5.1e-157	558.9	XP_013588435.1 PREDICTED: probable WRKY transcription factor 40 isoform X1 [Brassica oleracea var. oleracea]	Q9SAH7|WRK40_ARATH	5.92e-179	498	Probable WRKY transcription factor 40 OS=Arabidopsis thaliana OX=3702 GN=WRKY40 PE=1 SV=1
A09G065560.1	5.27487	4.38128	0	0	UP	226	-	-	-	-	-	-	GO:0009055(electron transfer activity)	-	XP_013716131.1	5.6e-124	448.7	XP_013716131.1 early nodulin-like protein 1 [Brassica napus]	Q9SK27|ENL1_ARATH	6.13e-08	54.3	Early nodulin-like protein 1 OS=Arabidopsis thaliana OX=3702 GN=At2g25060 PE=2 SV=2
A10G009620.1	5.27108	-0.624156	7.85e-20	3.15e-19	UP	179	KOG3344	7.57e-83	243	Translation, ribosomal structure and biogenesis	-	-	-	K02947 RP-S10e, RPS10; small subunit ribosomal protein S10e	XP_009119806.1	5e-99	365.5	XP_009119806.1 PREDICTED: 40S ribosomal protein S10-3 [Brassica rapa]	Q9SW09|RS101_ARATH	3.21e-82	243	40S ribosomal protein S10-1 OS=Arabidopsis thaliana OX=3702 GN=RPS10A PE=2 SV=1
C04G062360.1	5.26536	-0.649983	1.02e-25	4.88e-25	UP	130	KOG1768	2.69e-87	251	Translation, ribosomal structure and biogenesis	GO:0006412(translation)	GO:0005840(ribosome)	GO:0003735(structural constituent of ribosome)	K02976 RP-S26e, RPS26; small subunit ribosomal protein S26e	XP_009141924.1	7.3e-68	261.5	XP_009141924.1 PREDICTED: 40S ribosomal protein S26-3-like [Brassica rapa]	Q9LYK9|RS263_ARATH	1.14e-86	251	40S ribosomal protein S26-3 OS=Arabidopsis thaliana OX=3702 GN=RPS26C PE=2 SV=1
A03G037880.1	5.26524	2.73848	1.89e-102	2.42e-101	UP	348	KOG1371	0	678	Cell wall/membrane/envelope biogenesis	GO:0006012(galactose metabolic process)	-	GO:0003978(UDP-glucose 4-epimerase activity)	K01784 galE, GALE; UDP-glucose 4-epimerase [EC:5.1.3.2]	XP_009137405.1	1.9e-203	713.4	XP_009137405.1 PREDICTED: UDP-glucose 4-epimerase 2 [Brassica rapa]	Q9T0A7|UGE2_ARATH	0	678	UDP-glucose 4-epimerase 2 OS=Arabidopsis thaliana OX=3702 GN=UGE2 PE=1 SV=1
C07G041290.1	5.26289	2.86326	1.62e-197	3.34e-196	UP	139	-	-	-	-	-	-	-	-	XP_013703354.1	3.8e-14	83.2	XP_013703354.1 putative glycine-rich cell wall structural protein 1 isoform X1 [Brassica napus]	-	-	-	-
C02G027550.1	5.25313	6.10591	0	0	UP	919	-	-	-	-	-	-	GO:0005515(protein binding),GO:0016702(oxidoreductase activity, acting on single donors with incorporation of molecular oxygen, incorporation of two atoms of oxygen),GO:0046872(metal ion binding),GO:0016491(oxidoreductase activity)	K00454 LOX2S; lipoxygenase [EC:1.13.11.12]	XP_013676646.1	0	1854.3	XP_013676646.1 lipoxygenase 4, chloroplastic isoform X1 [Brassica napus]	Q9FNX8|LOX4_ARATH	0	1749	Lipoxygenase 4, chloroplastic OS=Arabidopsis thaliana OX=3702 GN=LOX4 PE=2 SV=1
A03G042200.1	5.25048	4.14517	0	0	UP	282	-	-	-	-	GO:0006073(cellular glucan metabolic process),GO:0005975(carbohydrate metabolic process),GO:0010411(xyloglucan metabolic process),GO:0042546(cell wall biogenesis)	GO:0005618(cell wall),GO:0048046(apoplast)	GO:0016762(xyloglucan:xyloglucosyl transferase activity),GO:0004553(hydrolase activity, hydrolyzing O-glycosyl compounds)	K08235 E2.4.1.207; xyloglucan:xyloglucosyl transferase [EC:2.4.1.207]	XP_013738273.1	1.4e-172	610.5	XP_013738273.1 probable xyloglucan endotransglucosylase/hydrolase protein 18 [Brassica napus]	Q9M0D2|XTH18_ARATH	0	519	Probable xyloglucan endotransglucosylase/hydrolase protein 18 OS=Arabidopsis thaliana OX=3702 GN=XTH18 PE=2 SV=1
A07G013620.1	5.24635	2.30112	7.05e-126	1.05e-124	UP	737	-	-	-	-	GO:0006468(protein phosphorylation),GO:0007166(cell surface receptor signaling pathway)	-	GO:0005509(calcium ion binding),GO:0004672(protein kinase activity),GO:0004674(protein serine/threonine kinase activity),GO:0005524(ATP binding),GO:0030247(polysaccharide binding)	-	RID53738.1	0	1471.8	RID53738.1 hypothetical protein BRARA_G01115 [Brassica rapa]	Q9LMP1|WAK2_ARATH	0	1120	Wall-associated receptor kinase 2 OS=Arabidopsis thaliana OX=3702 GN=WAK2 PE=1 SV=1
A10G011910.1	5.24578	1.06975	3.2e-19	1.26e-18	UP	101	-	-	-	-	GO:0009627(systemic acquired resistance)	-	GO:0005504(fatty acid binding)	-	CDY17330.1	1.7e-51	206.8	CDY17330.1 BnaA10g09640D [Brassica napus]	Q8W453|DIRL1_ARATH	4.54e-11	57.8	Putative lipid-transfer protein DIR1 OS=Arabidopsis thaliana OX=3702 GN=DIR1 PE=1 SV=1
C03G033090.1	5.24503	1.57232	6.84e-53	5.49e-52	UP	520	-	-	-	-	-	-	GO:0016746(acyltransferase activity)	K13508 GPAT; glycerol-3-phosphate acyltransferase [EC:2.3.1.15 2.3.1.198]	XP_013684398.1	1.2e-299	1033.5	XP_013684398.1 probable glycerol-3-phosphate acyltransferase 3 [Brassica napus]	Q9SYJ2|GPAT3_ARATH	0	934	Probable glycerol-3-phosphate acyltransferase 3 OS=Arabidopsis thaliana OX=3702 GN=GPAT3 PE=2 SV=1
C06G028640.1	5.24373	5.67112	0	0	UP	179	KOG0027	3.71e-101	290	Signal transduction mechanisms	-	-	GO:0005509(calcium ion binding)	K13448 CML; calcium-binding protein CML	XP_013590552.1	1.7e-94	350.5	XP_013590552.1 PREDICTED: calcium-binding protein CML38-like [Brassica oleracea var. oleracea]	Q9SRE6|CML38_ARATH	1.58e-100	290	Calcium-binding protein CML38 OS=Arabidopsis thaliana OX=3702 GN=CML38 PE=2 SV=1
A08G032220.1	5.2433	1.44924	1.63e-57	1.39e-56	UP	141	KOG2073	3.41e-35	129	Cell cycle control, cell division, chromosome partitioning	-	-	-	-	XP_013655310.1	5.3e-56	222.2	XP_013655310.1 uncharacterized protein LOC106360269 [Brassica napus]	-	-	-	-
C06G023130.1	5.2428	6.48225	0	0	UP	366	KOG1187	0	663	Signal transduction mechanisms	GO:0006468(protein phosphorylation)	-	GO:0004672(protein kinase activity),GO:0004713(protein tyrosine kinase activity)	K13436 PTI1; pto-interacting protein 1 [EC:2.7.11.1]	XP_009104200.1	1.6e-208	730.3	XP_009104200.1 PREDICTED: PTI1-like tyrosine-protein kinase 3 isoform X1 [Brassica rapa]	B9DFG5|PTI13_ARATH	0	661	PTI1-like tyrosine-protein kinase 3 OS=Arabidopsis thaliana OX=3702 GN=PTI13 PE=1 SV=1
C04G065660.1	5.24209	-1.21426	6.92e-26	3.33e-25	UP	237	KOG4186	6.94e-159	441	Intracellular trafficking, secretion, and vesicular transport	GO:0016559(peroxisome fission)	GO:0005779(integral component of peroxisomal membrane)	-	-	XP_013633843.1	6.7e-128	461.8	XP_013633843.1 PREDICTED: peroxisomal membrane protein 11D isoform X3 [Brassica oleracea var. oleracea]	O80845|PX11D_ARATH	7.85e-165	457	Peroxisomal membrane protein 11D OS=Arabidopsis thaliana OX=3702 GN=PEX11D PE=1 SV=2
C01G011060.1	5.24041	0.492639	1.8e-27	9.01e-27	UP	73	-	-	-	-	GO:0006952(defense response)	-	-	-	XP_013601060.1	6.2e-32	141.4	XP_013601060.1 PREDICTED: uncharacterized protein LOC106308441 [Brassica oleracea var. oleracea]	Q1PE40|PIP1_ARATH	9.92e-36	118	PAMP-induced secreted peptide 1 OS=Arabidopsis thaliana OX=3702 GN=PIP1 PE=1 SV=1
A09G066180.1	5.23721	4.13769	0	0	UP	436	KOG0698	0	665	Signal transduction mechanisms	-	-	GO:0004722(protein serine/threonine phosphatase activity)	K14497 PP2C; protein phosphatase 2C [EC:3.1.3.16]	XP_013716198.1	2.8e-252	875.9	XP_013716198.1 protein phosphatase 2C 3 [Brassica napus]	Q9LNW3|P2C03_ARATH	0	665	Protein phosphatase 2C 3 OS=Arabidopsis thaliana OX=3702 GN=AIP1 PE=1 SV=1
A01G010500.1	5.2326	7.92469	0	0	UP	459	KOG0192	0	775	Signal transduction mechanisms	GO:0006468(protein phosphorylation)	-	GO:0005515(protein binding),GO:0004672(protein kinase activity)	-	RID78150.1	1.4e-235	820.5	RID78150.1 hypothetical protein BRARA_A01003 [Brassica rapa]	F4IS56|ILK1_ARATH	1.59e-131	391	Integrin-linked protein kinase 1 OS=Arabidopsis thaliana OX=3702 GN=ILK1 PE=1 SV=1
A06G011160.1	5.22818	8.43214	0	0	UP	1435	KOG0065	0	2689	Secondary metabolites biosynthesis, transport and catabolism	-	GO:0016020(membrane)	GO:0005524(ATP binding),GO:0140359(ABC-type transporter activity)	-	XP_013641533.1	0	2799.2	XP_013641533.1 ABC transporter G family member 35-like [Brassica napus]	Q7PC86|AB35G_ARATH	0	2689	ABC transporter G family member 35 OS=Arabidopsis thaliana OX=3702 GN=ABCG35 PE=2 SV=1
A05G013100.1	5.22502	0.721875	1.64e-18	6.3e-18	UP	367	KOG0198	0	582	Signal transduction mechanisms	GO:0006468(protein phosphorylation)	-	GO:0004672(protein kinase activity),GO:0005524(ATP binding)	K20716 MAPKKK17_18; mitogen-activated protein kinase kinase kinase 17/18	NP_001302625.1	8.9e-212	741.1	NP_001302625.1 mitogen-activated protein kinase kinase kinase 3-like [Brassica napus]	O80888|M3K17_ARATH	0	582	Mitogen-activated protein kinase kinase kinase 17 OS=Arabidopsis thaliana OX=3702 GN=MAPKKK17 PE=1 SV=1
C08G039740.1	5.22264	0.573434	2.12e-50	1.65e-49	UP	215	KOG4748	4.17e-124	360	Cell wall/membrane/envelope biogenesis; Carbohydrate transport and metabolism	-	GO:0016021(integral component of membrane)	GO:0016757(glycosyltransferase activity)	-	XP_013709615.1	3.4e-110	402.9	XP_013709615.1 xyloglucan 6-xylosyltransferase 1-like [Brassica napus]	Q9LZJ3|XXT1_ARATH	1.77e-123	360	Xyloglucan 6-xylosyltransferase 1 OS=Arabidopsis thaliana OX=3702 GN=XXT1 PE=1 SV=1
A10G005560.1	5.22155	3.74509	0	0	UP	383	KOG0698	0	607	Signal transduction mechanisms	GO:0006470(protein dephosphorylation)	-	GO:0004722(protein serine/threonine phosphatase activity)	K17506 PPM1L, PP2CE; protein phosphatase 1L [EC:3.1.3.16]	XP_013687155.1	3.6e-216	755.7	XP_013687155.1 probable protein phosphatase 2C 2 [Brassica napus]	Q8RX37|P2C02_ARATH	0	607	Probable protein phosphatase 2C 2 OS=Arabidopsis thaliana OX=3702 GN=At1g07160 PE=2 SV=1
C06G038940.1	5.21566	-1.03052	0.000696	0.00113477	UP	503	-	-	-	-	GO:0006468(protein phosphorylation)	-	GO:0030246(carbohydrate binding),GO:0004672(protein kinase activity)	-	XP_013642196.1	5.8e-270	934.9	XP_013642196.1 putative L-type lectin-domain containing receptor kinase V.1 [Brassica napus]	O04534|LRK51_ARATH	7.29e-159	469	Putative L-type lectin-domain containing receptor kinase V.1 OS=Arabidopsis thaliana OX=3702 GN=LECRK51 PE=3 SV=1
C04G017290.1	5.21485	5.48342	0	0	UP	325	KOG2855	0	633	Carbohydrate transport and metabolism	-	-	GO:0016301(kinase activity)	K00847 E2.7.1.4, scrK; fructokinase [EC:2.7.1.4]	CDY10801.1	7e-184	648.3	CDY10801.1 BnaA05g11350D [Brassica napus]	Q9SID0|SCRK1_ARATH	0	633	Probable fructokinase-1 OS=Arabidopsis thaliana OX=3702 GN=At2g31390 PE=2 SV=1
C05G035610.1	5.21243	7.26076	0	0	UP	603	KOG0331	0	868	RNA processing and modification	-	-	GO:0003676(nucleic acid binding),GO:0005524(ATP binding)	-	XP_013714314.1	2.2e-284	983	XP_013714314.1 DEAD-box ATP-dependent RNA helicase 9, mitochondrial [Brassica napus]	Q9LUW6|RH9_ARATH	0	868	DEAD-box ATP-dependent RNA helicase 9, mitochondrial OS=Arabidopsis thaliana OX=3702 GN=RH9 PE=1 SV=1
C09G048900.1	5.21026	6.84147	1.86e-247	4.58e-246	UP	390	KOG0134	0	706	Energy production and conversion; General function prediction only	-	-	GO:0010181(FMN binding),GO:0016491(oxidoreductase activity)	K05894 OPR; 12-oxophytodienoic acid reductase [EC:1.3.1.42]	XP_013683059.2	2.2e-232	809.7	XP_013683059.2 12-oxophytodienoate reductase 1 [Brassica napus]	Q8LAH7|OPR1_ARATH	0	706	12-oxophytodienoate reductase 1 OS=Arabidopsis thaliana OX=3702 GN=OPR1 PE=1 SV=2
A02G042670.1	5.20714	6.88209	0	0	UP	459	-	-	-	-	-	-	-	-	RID76872.1	4e-161	573.2	RID76872.1 hypothetical protein BRARA_B03822 [Brassica rapa]	Q9FJJ3|SRO5_ARATH	2.44e-158	453	Probable inactive poly [ADP-ribose] polymerase SRO5 OS=Arabidopsis thaliana OX=3702 GN=SRO5 PE=1 SV=1
C06G042330.1	5.20519	3.74815	1.37e-120	1.98e-119	UP	487	KOG0157	0	906	Secondary metabolites biosynthesis, transport and catabolism; Lipid transport and metabolism	-	-	GO:0004497(monooxygenase activity),GO:0005506(iron ion binding),GO:0016705(oxidoreductase activity, acting on paired donors, with incorporation or reduction of molecular oxygen),GO:0020037(heme binding)	-	XP_022560244.1	7.2e-286	987.6	XP_022560244.1 abietadienol/abietadienal oxidase-like [Brassica napus]	Q50EK6|C72B1_PINTA	2.65e-140	415	Abietadienol/abietadienal oxidase OS=Pinus taeda OX=3352 GN=CYP720B1 PE=1 SV=1
C04G053360.1	5.20491	1.88918	2.66e-53	2.15e-52	UP	407	KOG0198	0	549	Signal transduction mechanisms	GO:0006468(protein phosphorylation)	-	GO:0004672(protein kinase activity),GO:0005524(ATP binding)	-	XP_013731168.1	4.4e-228	795.4	XP_013731168.1 mitogen-activated protein kinase kinase kinase 17 [Brassica napus]	Q9ZVP5|M3K18_ARATH	1.33e-56	192	Mitogen-activated protein kinase kinase kinase 18 OS=Arabidopsis thaliana OX=3702 GN=MAPKKK18 PE=1 SV=1
A03G032950.1	5.20104	8.0979	0	0	UP	490	KOG1192	0	910	Energy production and conversion; Carbohydrate transport and metabolism	-	-	GO:0008194(UDP-glycosyltransferase activity)	-	XP_013737077.1	6.2e-293	1011.1	XP_013737077.1 UDP-glycosyltransferase 84A1 [Brassica napus]	Q5XF20|U84A1_ARATH	0	920	UDP-glycosyltransferase 84A1 OS=Arabidopsis thaliana OX=3702 GN=UGT84A1 PE=1 SV=1
C01G014280.1	5.20033	-0.571583	3.32e-35	1.98e-34	UP	553	-	-	-	-	-	-	GO:0016491(oxidoreductase activity),GO:0050660(flavin adenine dinucleotide binding)	-	VDD49022.1	1.9e-303	1046.2	VDD49022.1 unnamed protein product [Brassica oleracea]	Q9SVG5|BBE18_ARATH	0	942	Berberine bridge enzyme-like 18 OS=Arabidopsis thaliana OX=3702 GN=At4g20820 PE=3 SV=1
A02G043440.1	5.20006	4.15404	0	0	UP	130	-	-	-	-	-	-	-	-	RID76944.1	4.2e-15	86.3	RID76944.1 hypothetical protein BRARA_B03892 [Brassica rapa]	Q8LCN5|AGP1_ARATH	4.69e-29	105	Classical arabinogalactan protein 1 OS=Arabidopsis thaliana OX=3702 GN=AGP1 PE=2 SV=2
A02G037720.1	5.20004	3.31407	1.21e-113	1.66e-112	UP	254	-	-	-	-	GO:0007165(signal transduction)	-	-	-	RID76409.1	5.7e-109	399.1	RID76409.1 hypothetical protein BRARA_B03380 [Brassica rapa]	Q94F39|AFP3_ARATH	1.07e-106	311	Ninja-family protein AFP3 OS=Arabidopsis thaliana OX=3702 GN=AFP3 PE=1 SV=1
A04G030650.1	5.19853	1.76291	2.37e-75	2.45e-74	UP	232	-	-	-	-	GO:0006355(regulation of transcription, DNA-templated),GO:0009873(ethylene-activated signaling pathway)	-	GO:0003700(DNA-binding transcription factor activity),GO:0003677(DNA binding)	K09286 EREBP; EREBP-like factor	XP_013725494.1	6e-129	465.3	XP_013725494.1 ethylene-responsive transcription factor 13-like [Brassica napus]	Q8L9K1|ERF99_ARATH	3.11e-127	362	Ethylene-responsive transcription factor 13 OS=Arabidopsis thaliana OX=3702 GN=ERF13 PE=2 SV=2
A06G009050.1	5.19699	6.45592	0	0	UP	206	-	-	-	-	GO:0006355(regulation of transcription, DNA-templated)	-	GO:0003700(DNA-binding transcription factor activity),GO:0003677(DNA binding)	-	XP_013742604.1	1.3e-103	380.9	XP_013742604.1 dehydration-responsive element-binding protein 1F-like [Brassica napus]	Q9LN86|DRE1F_ARATH	7.15e-112	321	Dehydration-responsive element-binding protein 1F OS=Arabidopsis thaliana OX=3702 GN=DREB1F PE=2 SV=1
C04G064310.1	5.19536	-0.247068	9.32e-37	5.71e-36	UP	100	-	-	-	-	-	GO:0005576(extracellular region)	GO:0008200(ion channel inhibitor activity),GO:0019871(sodium channel inhibitor activity)	-	XP_022557306.1	7.1e-55	218	XP_022557306.1 defensin-like protein 2 isoform X1 [Brassica napus]	P26780|DEF2_SINAL	4.41e-43	138	Defensin-like protein 2 OS=Sinapis alba OX=3728 PE=1 SV=2
A01G041650.1	5.19208	1.90553	1.01e-64	9.41e-64	UP	298	-	-	-	-	GO:0006355(regulation of transcription, DNA-templated)	-	GO:0003677(DNA binding),GO:0003700(DNA-binding transcription factor activity)	K09286 EREBP; EREBP-like factor	XP_013677130.1	9.3e-167	591.3	XP_013677130.1 dehydration-responsive element-binding protein 2B-like [Brassica napus]	O82133|DRE2B_ARATH	7.75e-107	317	Dehydration-responsive element-binding protein 2B OS=Arabidopsis thaliana OX=3702 GN=DREB2B PE=2 SV=1
C07G027950.1	5.18984	5.65339	7.58e-259	1.95e-257	UP	364	KOG0648	0	545	Signal transduction mechanisms	-	-	-	-	XP_013707292.1	6.8e-212	741.5	XP_013707292.1 nudix hydrolase 8 [Brassica napus]	Q8L7W2|NUDT8_ARATH	0	640	Nudix hydrolase 8 OS=Arabidopsis thaliana OX=3702 GN=NUDT8 PE=2 SV=2
A06G045850.1	5.18809	2.37107	6.95e-81	7.58e-80	UP	365	-	-	-	-	GO:0007165(signal transduction)	-	-	-	VDC69011.1	1.5e-203	713.8	VDC69011.1 unnamed protein product [Brassica rapa]	Q9FHE9|P2A08_ARATH	2.44e-144	415	Protein PHLOEM PROTEIN 2-LIKE A8 OS=Arabidopsis thaliana OX=3702 GN=PP2A8 PE=2 SV=1
C01G033200.1	5.18803	4.24452	0	0	UP	282	-	-	-	-	-	-	-	-	XP_013717742.1	4.8e-88	329.7	XP_013717742.1 F-box protein At1g61340-like [Brassica napus]	Q8GX77|FB316_ARATH	3.7e-77	235	F-box protein At1g61340 OS=Arabidopsis thaliana OX=3702 GN=At1g61340 PE=2 SV=1
A09G058260.1	5.18192	8.27605	0	0	UP	168	KOG0118	3.03e-54	171	General function prediction only	-	-	GO:0003723(RNA binding),GO:0003676(nucleic acid binding)	-	VDC63581.1	1.6e-43	181	VDC63581.1 unnamed protein product, partial [Brassica rapa]	P49310|GRP1_SINAL	7.92e-89	259	Glycine-rich RNA-binding protein GRP1A OS=Sinapis alba OX=3728 PE=2 SV=1
C03G054830.1	5.17451	5.69182	0	0	UP	359	KOG1528	0	625	Inorganic ion transport and metabolism; Nucleotide transport and metabolism	GO:0006790(sulfur compound metabolic process),GO:0046855(inositol phosphate dephosphorylation)	-	GO:0008441(3'(2'),5'-bisphosphate nucleotidase activity)	K15422 SAL; 3'(2'), 5'-bisphosphate nucleotidase / inositol polyphosphate 1-phosphatase [EC:3.1.3.7 3.1.3.57]	XP_013643081.1	2e-168	597	XP_013643081.1 probable SAL3 phosphatase isoform X1 [Brassica napus]	Q8GY63|DPNP3_ARATH	0	642	Probable SAL3 phosphatase OS=Arabidopsis thaliana OX=3702 GN=SAL3 PE=2 SV=1
A02G015830.1	5.17404	11.9403	0	0	UP	595	-	-	-	-	GO:0009737(response to abscisic acid)	-	-	-	CDY27077.1	2.8e-279	966.1	CDY27077.1 BnaA02g10970D [Brassica napus]	Q04980|LTI65_ARATH	4.44e-92	298	Low-temperature-induced 65 kDa protein OS=Arabidopsis thaliana OX=3702 GN=LTI65 PE=2 SV=2
A08G002520.1	5.17316	6.6728	0	0	UP	174	-	-	-	-	GO:1900150(regulation of defense response to fungus)	-	GO:0046872(metal ion binding)	-	XP_009107183.1	4.4e-68	262.7	XP_009107183.1 PREDICTED: uncharacterized protein LOC103832845 [Brassica rapa]	-	-	-	-
A06G037730.1	5.16772	6.14822	0	0	UP	399	-	-	-	-	GO:0006355(regulation of transcription, DNA-templated)	-	GO:0003700(DNA-binding transcription factor activity),GO:0043565(sequence-specific DNA binding)	-	VDC68206.1	2.2e-219	766.5	VDC68206.1 unnamed protein product [Brassica rapa]	Q9FGZ4|WRK48_ARATH	4.64e-171	486	Probable WRKY transcription factor 48 OS=Arabidopsis thaliana OX=3702 GN=WRKY48 PE=2 SV=1
C05G000280.1	5.16758	7.9598	0	0	UP	286	-	-	-	-	GO:0006355(regulation of transcription, DNA-templated)	-	GO:0003677(DNA binding)	-	NP_001302866.1	1.4e-151	540.8	NP_001302866.1 NAC domain-containing protein 2 [Brassica napus]	Q39013|NAC2_ARATH	0	514	NAC domain-containing protein 2 OS=Arabidopsis thaliana OX=3702 GN=NAC002 PE=1 SV=2
A07G004050.1	5.16573	7.79771	0	0	UP	197	-	-	-	-	-	GO:0016021(integral component of membrane)	-	-	XP_009121237.1	5.1e-105	385.6	XP_009121237.1 PREDICTED: cold-regulated 413 plasma membrane protein 1 [Brassica rapa]	Q9XIM7|CRPM1_ARATH	4.49e-103	298	Cold-regulated 413 plasma membrane protein 1 OS=Arabidopsis thaliana OX=3702 GN=COR413PM1 PE=2 SV=1	10.1016/j.bbrc.2021.05.032
C09G053420.1	5.15916	8.1441	0	0	UP	64	-	-	-	-	-	-	-	-	-	-	-	-	Q9LYF6|AGP15_ARATH	8.52e-13	59.3	Arabinogalactan protein 15 OS=Arabidopsis thaliana OX=3702 GN=AGP15 PE=1 SV=1
C05G019870.1	5.15822	7.95557	0	0	UP	286	KOG4474	0	513	Function unknown	-	GO:0016021(integral component of membrane)	-	-	XP_013698274.1	8.6e-162	574.7	XP_013698274.1 TLC domain-containing protein 2 [Brassica napus]	A8WGS4|TLCD2_DANRE	5.37e-08	56.2	TLC domain-containing protein 2 OS=Danio rerio OX=7955 GN=tlcd2 PE=2 SV=1
A02G013440.1	5.15706	3.6018	6.03e-16	2.1e-15	UP	698	KOG0019	0	1376	Posttranslational modification, protein turnover, chaperones	GO:0006457(protein folding)	-	GO:0005524(ATP binding),GO:0016887(ATP hydrolysis activity),GO:0051082(unfolded protein binding)	K04079 HSP90A, htpG; molecular chaperone HtpG	XP_009126978.1	0	1263.8	XP_009126978.1 PREDICTED: heat shock protein 90-2-like [Brassica rapa]	P55737|HS902_ARATH	0	1376	Heat shock protein 90-2 OS=Arabidopsis thaliana OX=3702 GN=HSP90-2 PE=1 SV=1
C04G011550.1	5.15513	1.70642	7.24e-64	6.65e-63	UP	249	-	-	-	-	-	-	GO:0003677(DNA binding),GO:0003700(DNA-binding transcription factor activity)	-	XP_013634346.1	3.3e-125	453	XP_013634346.1 PREDICTED: B3 domain-containing protein At2g36080-like [Brassica oleracea var. oleracea]	Q8GYJ2|Y2608_ARATH	1.31e-141	399	B3 domain-containing protein At2g36080 OS=Arabidopsis thaliana OX=3702 GN=ARF31 PE=2 SV=1
C08G042040.1	5.15391	2.44422	5.92e-150	9.96e-149	UP	297	-	-	-	-	GO:0006952(defense response)	-	-	-	XP_022565467.1	9.3e-26	122.9	XP_022565467.1 disease resistance protein RML1B-like [Brassica napus]	Q9CAK1|RLM1B_ARATH	2.68e-22	100	Disease resistance protein RML1B OS=Arabidopsis thaliana OX=3702 GN=RLM1B PE=2 SV=1
A04G027330.1	5.15067	5.55372	0	0	UP	717	KOG4165	0	811	Amino acid transport and metabolism	GO:0006561(proline biosynthetic process)	GO:0005737(cytoplasm)	GO:0016491(oxidoreductase activity),GO:0004350(glutamate-5-semialdehyde dehydrogenase activity),GO:0003824(catalytic activity),GO:0016620(oxidoreductase activity, acting on the aldehyde or oxo group of donors, NAD or NADP as acceptor)	K12657 ALDH18A1, P5CS; delta-1-pyrroline-5-carboxylate synthetase [EC:2.7.2.11 1.2.1.41]	XP_013747371.1	0	1386.3	XP_013747371.1 delta-1-pyrroline-5-carboxylate synthase A [Brassica napus]	P54887|P5CS1_ARATH	0	1342	Delta-1-pyrroline-5-carboxylate synthase A OS=Arabidopsis thaliana OX=3702 GN=P5CSA PE=1 SV=1
A01G014340.1	5.14875	2.90104	5.54e-205	1.18e-203	UP	389	-	-	-	-	-	-	-	-	XP_009137139.1	3.1e-199	699.5	XP_009137139.1 PREDICTED: uncharacterized protein LOC103861190 [Brassica rapa]	-	-	-	-
C08G024110.1	5.14003	4.76575	3.56e-89	4.14e-88	UP	1004	KOG1144	0	1108	Translation, ribosomal structure and biogenesis	-	-	GO:0005525(GTP binding),GO:0003924(GTPase activity)	K03243 EIF5B; translation initiation factor 5B	XP_013603011.1	0	1733.8	XP_013603011.1 PREDICTED: eukaryotic translation initiation factor 5B isoform X2 [Brassica oleracea var. oleracea]	Q10251|IF2P_SCHPO	0	691	Eukaryotic translation initiation factor 5B OS=Schizosaccharomyces pombe (strain 972 / ATCC 24843) OX=284812 GN=SPAC56F8.03 PE=1 SV=1
C06G020300.1	5.13917	7.65235	0	0	UP	449	-	-	-	-	GO:0005975(carbohydrate metabolic process)	-	GO:0004553(hydrolase activity, hydrolyzing O-glycosyl compounds)	-	CDY62387.1	5.3e-267	924.9	CDY62387.1 BnaCnng40170D [Brassica napus]	P52409|E13B_WHEAT	1.15e-145	426	Glucan endo-1,3-beta-glucosidase OS=Triticum aestivum OX=4565 GN=GLC1 PE=2 SV=1
A03G012270.1	5.13075	3.27051	4.68e-218	1.04e-216	UP	400	-	-	-	-	-	-	-	-	XP_009133951.1	2.9e-232	809.3	XP_009133951.1 PREDICTED: F-box/kelch-repeat protein At1g64840-like [Brassica rapa]	Q9XIR1|FBK27_ARATH	1.84e-96	296	F-box/kelch-repeat protein At1g64840 OS=Arabidopsis thaliana OX=3702 GN=At1g64840 PE=2 SV=2
C01G029870.1	5.12613	1.70464	2.37e-53	1.91e-52	UP	177	KOG1721	2.73e-66	201	General function prediction only	-	-	-	-	RQL89906.1	2.2e-75	287	RQL89906.1 hypothetical protein DY000_00016081 [Brassica cretica]	Q9LX85|ZAT8_ARATH	1.16e-65	201	Zinc finger protein ZAT8 OS=Arabidopsis thaliana OX=3702 GN=ZAT8 PE=2 SV=1
A03G034010.1	5.12397	2.45474	4.14e-122	6.01e-121	UP	57	-	-	-	-	-	-	-	-	XP_009136826.1	2.8e-24	115.5	XP_009136826.1 PREDICTED: uncharacterized protein LOC103860896 [Brassica rapa]	-	-	-	-
A10G015980.1	5.12119	0.0874076	3.04e-27	1.51e-26	UP	991	KOG0988	0	1249	RNA processing and modification	-	-	GO:0003968(RNA-directed 5'-3' RNA polymerase activity)	K11699 RDR, RDRP; RNA-dependent RNA polymerase [EC:2.7.7.48]	XP_013708766.1	0	2007.6	XP_013708766.1 probable RNA-dependent RNA polymerase 3 [Brassica napus]	O82190|RDR3_ARATH	0	1314	Probable RNA-dependent RNA polymerase 3 OS=Arabidopsis thaliana OX=3702 GN=RDR3 PE=3 SV=2
C07G011100.1	5.11901	6.23691	0	0	UP	126	KOG0324	1.35e-49	160	Function unknown	-	-	GO:0008233(peptidase activity)	K22762 DESI1, PPPDE2; desumoylating isopeptidase 1 [EC:3.4.-.-]	XP_013637880.1	1.2e-46	191	XP_013637880.1 PREDICTED: desumoylating isopeptidase 1-like [Brassica oleracea var. oleracea]	-	-	-	-
C07G050590.1	5.11136	7.30204	0	0	UP	300	-	-	-	-	GO:0006355(regulation of transcription, DNA-templated)	-	GO:0003677(DNA binding)	-	XP_013598751.1	1.1e-164	584.3	XP_013598751.1 PREDICTED: NAC domain-containing protein 72 [Brassica oleracea var. oleracea]	Q93VY3|NAC72_ARATH	0	538	NAC domain-containing protein 72 OS=Arabidopsis thaliana OX=3702 GN=NAC072 PE=2 SV=1
C06G008390.1	5.10948	-0.206939	2.48e-25	1.18e-24	UP	126	-	-	-	-	-	-	-	-	XP_013592084.1	5.1e-66	255.4	XP_013592084.1 PREDICTED: uncharacterized protein LOC106300479 [Brassica oleracea var. oleracea]	P0DO12|FLZ18_ARATH	4.37e-72	214	FCS-Like Zinc finger 18 OS=Arabidopsis thaliana OX=3702 GN=FLZ18 PE=1 SV=1
C05G004990.1	5.10881	3.16973	3.98e-240	9.56e-239	UP	387	KOG0698	0	602	Signal transduction mechanisms	GO:0006470(protein dephosphorylation)	-	GO:0004722(protein serine/threonine phosphatase activity)	K17506 PPM1L, PP2CE; protein phosphatase 1L [EC:3.1.3.16]	CDY10253.1	2.9e-221	772.7	CDY10253.1 BnaC05g04960D [Brassica napus]	Q8RX37|P2C02_ARATH	0	602	Probable protein phosphatase 2C 2 OS=Arabidopsis thaliana OX=3702 GN=At1g07160 PE=2 SV=1
A09G052450.1	5.09915	6.01695	0	0	UP	829	KOG1187	0	729	Signal transduction mechanisms	GO:0006468(protein phosphorylation)	-	GO:0004713(protein tyrosine kinase activity),GO:0004672(protein kinase activity)	-	XP_009116592.1	3e-231	807	XP_009116592.1 PREDICTED: cytochrome b561 and DOMON domain-containing protein At5g48750-like [Brassica rapa]	B9DFG5|PTI13_ARATH	0	724	PTI1-like tyrosine-protein kinase 3 OS=Arabidopsis thaliana OX=3702 GN=PTI13 PE=1 SV=1
A06G003850.1	5.09822	4.34985	0	0	UP	324	KOG1515	2.15e-174	487	Defense mechanisms	-	-	GO:0016787(hydrolase activity)	-	XP_013640841.1	1.5e-186	657.1	XP_013640841.1 probable carboxylesterase 5 [Brassica napus]	Q9FX94|CXE5_ARATH	9.1e-174	487	Probable carboxylesterase 5 OS=Arabidopsis thaliana OX=3702 GN=CXE5 PE=2 SV=1
C03G030070.1	5.09764	6.75598	0	0	UP	131	-	-	-	-	-	-	-	-	XP_013625841.1	5.7e-12	75.9	XP_013625841.1 PREDICTED: classical arabinogalactan protein 10 [Brassica oleracea var. oleracea]	Q9M0S4|AGP10_ARATH	3.47e-22	87.8	Classical arabinogalactan protein 10 OS=Arabidopsis thaliana OX=3702 GN=AGP10 PE=1 SV=1
C06G003780.1	5.09599	5.44812	0	0	UP	362	-	-	-	-	GO:0006355(regulation of transcription, DNA-templated),GO:0045893(positive regulation of transcription, DNA-templated)	-	GO:0003700(DNA-binding transcription factor activity)	K14432 ABF; ABA responsive element binding factor	XP_013591824.1	8e-197	691.4	XP_013591824.1 PREDICTED: ABSCISIC ACID-INSENSITIVE 5-like protein 4 isoform X1 [Brassica oleracea var. oleracea]	Q9M7Q5|AI5L4_ARATH	8.26e-163	464	ABSCISIC ACID-INSENSITIVE 5-like protein 4 OS=Arabidopsis thaliana OX=3702 GN=ABF1 PE=1 SV=1
C05G011420.1	5.09573	0.911343	4.68e-45	3.33e-44	UP	252	KOG1609	3.77e-122	349	RNA processing and modification	-	-	GO:0008270(zinc ion binding)	-	XP_013698081.1	1.5e-141	507.3	XP_013698081.1 uncharacterized protein LOC106401996 isoform X2 [Brassica napus]	Q3TZ87|MARH9_MOUSE	1.3e-08	58.2	E3 ubiquitin-protein ligase MARCH9 OS=Mus musculus OX=10090 GN=March9 PE=2 SV=1
A05G025680.1	5.09167	6.51118	0	0	UP	602	KOG0331	0	875	RNA processing and modification	-	-	GO:0003676(nucleic acid binding),GO:0005524(ATP binding)	-	CDY10634.1	5.3e-286	988.4	CDY10634.1 BnaA05g17280D [Brassica napus]	Q9LUW6|RH9_ARATH	0	875	DEAD-box ATP-dependent RNA helicase 9, mitochondrial OS=Arabidopsis thaliana OX=3702 GN=RH9 PE=1 SV=1
C03G065130.1	5.08644	6.61417	2.27e-239	5.45e-238	UP	335	KOG0143	0	633	Secondary metabolites biosynthesis, transport and catabolism; General function prediction only	-	-	-	K04125 GA2ox; gibberellin 2beta-dioxygenase [EC:1.14.11.13]	XP_013671430.1	1.4e-195	687.2	XP_013671430.1 gibberellin 2-beta-dioxygenase 2 [Brassica napus]	Q9XFR9|G2OX2_ARATH	0	633	Gibberellin 2-beta-dioxygenase 2 OS=Arabidopsis thaliana OX=3702 GN=GA2OX2 PE=2 SV=1
C02G000750.1	5.08625	0.280235	0.00128549	0.00203991	UP	112	KOG0723	1.49e-64	192	Posttranslational modification, protein turnover, chaperones	-	-	-	K09539 DNAJC19; DnaJ homolog subfamily C member 19	XP_009125471.1	1.5e-53	213.8	XP_009125471.1 PREDICTED: mitochondrial import inner membrane translocase subunit TIM14-3 [Brassica rapa]	Q8RV04|TI141_ARATH	4.71e-64	192	Mitochondrial import inner membrane translocase subunit TIM14-1 OS=Arabidopsis thaliana OX=3702 GN=TIM14-1 PE=1 SV=1
A03G016270.1	5.08559	-0.412976	0.000971	0.00155955	UP	416	-	-	-	-	GO:0006355(regulation of transcription, DNA-templated)	-	GO:0003677(DNA binding)	-	RID70868.1	8.5e-243	844.3	RID70868.1 hypothetical protein BRARA_C02848 [Brassica rapa]	Q93VY3|NAC72_ARATH	8.91e-06	50.8	NAC domain-containing protein 72 OS=Arabidopsis thaliana OX=3702 GN=NAC072 PE=2 SV=1
C03G038910.1	5.08316	1.94754	2.31e-42	1.57e-41	UP	150	KOG2761	3.92e-68	212	Lipid transport and metabolism	-	-	-	-	XP_013623452.1	1.1e-72	277.7	XP_013623452.1 PREDICTED: uncharacterized protein LOC106329354 [Brassica oleracea var. oleracea]	-	-	-	-
C09G056970.1	5.08065	4.72762	0	0	UP	446	KOG0583	0	653	Signal transduction mechanisms	GO:0006468(protein phosphorylation),GO:0007165(signal transduction)	-	GO:0004672(protein kinase activity),GO:0005524(ATP binding)	K07198 PRKAA, AMPK; 5'-AMP-activated protein kinase, catalytic alpha subunit [EC:2.7.11.11]	XP_013612428.1	8.8e-246	854.4	XP_013612428.1 PREDICTED: CBL-interacting serine/threonine-protein kinase 2-like [Brassica oleracea var. oleracea]	Q9C562|CIPKA_ARATH	0	647	CBL-interacting serine/threonine-protein kinase 10 OS=Arabidopsis thaliana OX=3702 GN=CIPK10 PE=1 SV=1
A04G031950.1	5.08007	-0.714301	6.52e-12	1.87e-11	UP	272	KOG0048	2.69e-170	472	Transcription	GO:0006355(regulation of transcription, DNA-templated)	-	GO:0003700(DNA-binding transcription factor activity),GO:0043565(sequence-specific DNA binding)	K09422 MYBP; transcription factor MYB, plant	VDD25188.1	2.8e-162	576.2	VDD25188.1 unnamed protein product [Brassica rapa]	Q10MB4|MYB2_ORYSJ	2.94e-74	232	Transcription factor MYB2 OS=Oryza sativa subsp. japonica OX=39947 GN=MYB2 PE=2 SV=1
A02G022840.1	5.08003	0.417278	1.23e-46	9.02e-46	UP	123	-	-	-	-	-	-	-	-	CDY64802.1	3.8e-26	122.9	CDY64802.1 BnaA02g35890D [Brassica napus]	-	-	-	-
C07G030100.1	5.07796	2.31932	1.28e-106	1.68e-105	UP	253	-	-	-	-	GO:0009664(plant-type cell wall organization)	GO:0005576(extracellular region)	-	-	XP_013733187.1	1e-145	521.2	XP_013733187.1 expansin-A15-like [Brassica napus]	O80622|EXP15_ARATH	2.14e-176	488	Expansin-A15 OS=Arabidopsis thaliana OX=3702 GN=EXPA15 PE=2 SV=2
A01G020520.1	5.0772	2.13029	1.05e-78	1.12e-77	UP	119	-	-	-	-	-	-	-	-	CDY32218.1	3.8e-63	245.7	CDY32218.1 BnaA01g17660D [Brassica napus]	-	-	-	-
A03G025820.1	5.07701	5.06804	0	0	UP	442	KOG2521	0	764	Function unknown	-	-	-	-	XP_013684967.1	8.1e-244	847.8	XP_013684967.1 transmembrane protein 53 [Brassica napus]	Q2TBP5|TMM53_BOVIN	5.24e-22	99	Transmembrane protein 53 OS=Bos taurus OX=9913 GN=TMEM53 PE=2 SV=1
A09G053110.1	5.07179	2.04164	7.91e-99	9.88e-98	UP	539	KOG0626	0	1033	Carbohydrate transport and metabolism	GO:0005975(carbohydrate metabolic process)	-	GO:0004553(hydrolase activity, hydrolyzing O-glycosyl compounds)	K01188 E3.2.1.21; beta-glucosidase [EC:3.2.1.21]	XP_009116687.1	0	1132.5	XP_009116687.1 PREDICTED: beta-glucosidase 27 [Brassica rapa]	Q9M1D1|BGL27_ARATH	0	1043	Beta-glucosidase 27 OS=Arabidopsis thaliana OX=3702 GN=BGLU27 PE=2 SV=2
C03G007530.1	5.07128	-0.963716	0.00159874	0.00251352	UP	252	-	-	-	-	-	-	-	-	RID68582.1	3.2e-112	409.8	RID68582.1 hypothetical protein BRARA_C00730 [Brassica rapa]	-	-	-	-
A06G015950.1	5.07075	11.4125	0	0	UP	271	-	-	-	-	GO:0009415(response to water)	-	-	-	RID58139.1	6.3e-37	159.8	RID58139.1 hypothetical protein BRARA_F01455 [Brassica rapa]	P42759|ERD10_ARATH	8.35e-81	247	Dehydrin ERD10 OS=Arabidopsis thaliana OX=3702 GN=ERD10 PE=1 SV=1
A02G002150.1	5.07049	-0.577509	0.00164938	0.0025888	UP	525	-	-	-	-	-	-	GO:0016413(O-acetyltransferase activity),GO:0016740(transferase activity)	-	XP_013718825.1	5.0e-309	1064.7	XP_013718825.1 protein trichome birefringence-like [Brassica napus]	Q9FG35|TBR_ARATH	0	840	Protein trichome birefringence OS=Arabidopsis thaliana OX=3702 GN=TBR PE=1 SV=1
C06G030620.1	5.06145	4.36119	0	0	UP	379	KOG1987	2.59e-171	484	General function prediction only; Cell cycle control, cell division, chromosome partitioning	-	-	GO:0005515(protein binding)	-	XP_013747062.1	7e-220	768.1	XP_013747062.1 probable inactive serine/threonine-protein kinase fnkC [Brassica napus]	Q9FPT1|UBP12_ARATH	3.13e-13	75.1	Ubiquitin carboxyl-terminal hydrolase 12 OS=Arabidopsis thaliana OX=3702 GN=UBP12 PE=1 SV=2
A05G025400.1	5.05537	1.34873	3.09e-53	2.49e-52	UP	347	KOG1579	0	610	Amino acid transport and metabolism	GO:0009086(methionine biosynthetic process)	-	GO:0008270(zinc ion binding),GO:0047150(betaine-homocysteine S-methyltransferase activity)	K00547 mmuM, BHMT2; homocysteine S-methyltransferase [EC:2.1.1.10]	CDY10666.1	2.8e-199	699.5	CDY10666.1 BnaA05g16960D [Brassica napus]	Q8LAX0|HMT3_ARATH	0	614	Homocysteine S-methyltransferase 3 OS=Arabidopsis thaliana OX=3702 GN=HMT3 PE=1 SV=2
A05G017200.1	5.05476	3.12995	3.03e-145	4.97e-144	UP	585	-	-	-	-	GO:0042545(cell wall modification)	-	GO:0004857(enzyme inhibitor activity),GO:0030599(pectinesterase activity)	K01051 E3.1.1.11; pectinesterase [EC:3.1.1.11]	CDY08206.1	0	1149	CDY08206.1 BnaA05g14130D [Brassica napus]	Q42534|PME2_ARATH	0	1019	Pectinesterase 2 OS=Arabidopsis thaliana OX=3702 GN=PME2 PE=2 SV=2
A05G033710.1	5.05053	5.14168	0	0	UP	512	KOG0157	0	903	Secondary metabolites biosynthesis, transport and catabolism; Lipid transport and metabolism	-	-	GO:0004497(monooxygenase activity),GO:0005506(iron ion binding),GO:0016705(oxidoreductase activity, acting on paired donors, with incorporation or reduction of molecular oxygen),GO:0020037(heme binding)	-	XP_009146333.1	2.7e-299	1032.3	XP_009146333.1 PREDICTED: cytochrome P450 72A13-like [Brassica rapa]	Q9LUC5|C7A15_ARATH	0	903	Cytochrome P450 72A15 OS=Arabidopsis thaliana OX=3702 GN=CYP72A15 PE=2 SV=1
C07G055160.1	5.04908	5.9709	0	0	UP	271	-	-	-	-	GO:0006355(regulation of transcription, DNA-templated)	-	GO:0003700(DNA-binding transcription factor activity),GO:0003677(DNA binding)	-	XP_022561369.1	2.4e-137	493.4	XP_022561369.1 ethylene-responsive transcription factor ERF109-like [Brassica napus]	Q9SZ06|EF109_ARATH	9.1e-109	318	Ethylene-responsive transcription factor ERF109 OS=Arabidopsis thaliana OX=3702 GN=ERF109 PE=1 SV=1
C03G011320.1	5.04887	5.73039	0	0	UP	283	KOG3109	0	517	General function prediction only	-	-	-	K07025 K07025; putative hydrolase of the HAD superfamily	XP_009131994.1	1.2e-155	554.3	XP_009131994.1 PREDICTED: uncharacterized protein C24B11.05-like [Brassica rapa]	P53078|SDT1_YEAST	4.69e-16	79.7	Suppressor of disruption of TFIIS OS=Saccharomyces cerevisiae (strain ATCC 204508 / S288c) OX=559292 GN=SDT1 PE=1 SV=1
A01G009060.1	5.04093	0.586512	1.62e-31	8.9e-31	UP	73	-	-	-	-	GO:0006952(defense response)	-	-	-	XP_009129605.1	1.1e-31	140.6	XP_009129605.1 PREDICTED: uncharacterized protein LOC103854420 [Brassica rapa]	Q1PE40|PIP1_ARATH	1.94e-35	117	PAMP-induced secreted peptide 1 OS=Arabidopsis thaliana OX=3702 GN=PIP1 PE=1 SV=1
C05G005250.1	5.03882	4.05473	3.07e-293	8.87e-292	UP	430	KOG0698	0	634	Signal transduction mechanisms	-	-	GO:0004722(protein serine/threonine phosphatase activity)	K14497 PP2C; protein phosphatase 2C [EC:3.1.3.16]	CDY10275.1	6.3e-249	864.8	CDY10275.1 BnaC05g05180D [Brassica napus]	Q9LNW3|P2C03_ARATH	0	634	Protein phosphatase 2C 3 OS=Arabidopsis thaliana OX=3702 GN=AIP1 PE=1 SV=1
A05G036970.1	5.03699	3.65428	2.06e-76	2.15e-75	UP	481	-	-	-	-	GO:0034976(response to endoplasmic reticulum stress)	-	-	-	XP_013640204.1	7.5e-243	844.7	XP_013640204.1 uncharacterized protein LOC106345569 [Brassica napus]	P37707|B2_DAUCA	8.81e-24	102	B2 protein OS=Daucus carota OX=4039 PE=2 SV=1
C03G005140.1	5.03359	6.9315	0	0	UP	722	KOG2069	0	988	Intracellular trafficking, secretion, and vesicular transport	-	GO:0017119(Golgi transport complex)	-	K20295 COG8; conserved oligomeric Golgi complex subunit 8	XP_009131249.1	5.3e-309	1065.1	XP_009131249.1 PREDICTED: conserved oligomeric Golgi complex subunit 8-like [Brassica rapa]	Q9JJA2|COG8_MOUSE	6.97e-102	329	Conserved oligomeric Golgi complex subunit 8 OS=Mus musculus OX=10090 GN=Cog8 PE=1 SV=3
A02G003650.1	5.03149	0.778683	2.17e-16	7.67e-16	UP	459	KOG0743	0	707	Posttranslational modification, protein turnover, chaperones	-	-	GO:0005524(ATP binding),GO:0016887(ATP hydrolysis activity)	-	VDC84949.1	6.9e-262	907.9	VDC84949.1 unnamed protein product [Brassica rapa]	F4J0C0|AATPA_ARATH	0	711	AAA-ATPase At3g28600 OS=Arabidopsis thaliana OX=3702 GN=At3g28600 PE=2 SV=1
A02G001730.1	5.03011	5.72247	0	0	UP	791	KOG1263	0	906	Secondary metabolites biosynthesis, transport and catabolism	GO:0046274(lignin catabolic process),GO:0006355(regulation of transcription, DNA-templated)	GO:0048046(apoplast)	GO:0005507(copper ion binding),GO:0016491(oxidoreductase activity),GO:0052716(hydroquinone:oxygen oxidoreductase activity),GO:0003700(DNA-binding transcription factor activity),GO:0003677(DNA binding)	K05909 E1.10.3.2; laccase [EC:1.10.3.2]	XP_013719026.1	1.8e-273	947.2	XP_013719026.1 laccase-12 [Brassica napus]	Q9FLB5|LAC12_ARATH	0	906	Laccase-12 OS=Arabidopsis thaliana OX=3702 GN=LAC12 PE=2 SV=1
A03G030210.1	5.02993	7.60468	0	0	UP	391	-	-	-	-	-	-	-	-	XP_013736891.1	2.2e-216	756.5	XP_013736891.1 uncharacterized protein BNAA03G39580D [Brassica napus]	Q6DEF4|LYSM2_DANRE	6.43e-07	53.1	LysM and putative peptidoglycan-binding domain-containing protein 2 OS=Danio rerio OX=7955 GN=lysmd2 PE=2 SV=1
C01G001540.1	5.02959	0.223333	1.28e-48	9.61e-48	UP	475	-	-	-	-	GO:0006355(regulation of transcription, DNA-templated),GO:0006351(transcription, DNA-templated),GO:0032502(developmental process)	GO:0005634(nucleus)	GO:0005524(ATP binding)	-	XP_013722976.1	1.6e-269	933.3	XP_013722976.1 growth-regulating factor 2-like isoform X1 [Brassica napus]	Q8L8A8|GRF2_ARATH	0	596	Growth-regulating factor 2 OS=Arabidopsis thaliana OX=3702 GN=GRF2 PE=1 SV=1
C04G008980.1	5.02582	3.55655	3.19e-107	4.22e-106	UP	292	KOG4282	8.11e-120	346	Transcription	GO:0006355(regulation of transcription, DNA-templated)	GO:0005634(nucleus)	GO:0003700(DNA-binding transcription factor activity),GO:0043565(sequence-specific DNA binding)	-	XP_013634279.1	8.9e-114	415.2	XP_013634279.1 PREDICTED: trihelix transcription factor GT-3b-like [Brassica oleracea var. oleracea]	O80450|TGT3B_ARATH	3.44e-119	346	Trihelix transcription factor GT-3b OS=Arabidopsis thaliana OX=3702 GN=GT-3B PE=1 SV=1
A10G001370.1	5.02392	-0.160771	4.37e-14	1.4e-13	UP	182	-	-	-	-	-	-	-	-	VDD16701.1	7e-101	371.7	VDD16701.1 unnamed protein product [Brassica rapa]	-	-	-	-
A01G033260.1	5.01662	6.57217	0	0	UP	1017	KOG0204	0	1759	Inorganic ion transport and metabolism	GO:0070588(calcium ion transmembrane transport)	GO:0016021(integral component of membrane),GO:0016020(membrane)	GO:0000166(nucleotide binding),GO:0005215(transporter activity),GO:0005524(ATP binding),GO:0016887(ATP hydrolysis activity),GO:0005388(P-type calcium transporter activity)	K01537 ATP2C; P-type Ca2+ transporter type 2C [EC:7.2.2.10]	CDY34219.1	0	1970.3	CDY34219.1 BnaA01g24360D [Brassica napus]	Q9LIK7|ACA13_ARATH	0	1759	Putative calcium-transporting ATPase 13, plasma membrane-type OS=Arabidopsis thaliana OX=3702 GN=ACA13 PE=3 SV=1
C07G001890.1	5.01589	7.55015	0	0	UP	101	KOG0324	4.26e-43	142	Function unknown	-	-	GO:0008233(peptidase activity)	K22762 DESI1, PPPDE2; desumoylating isopeptidase 1 [EC:3.4.-.-]	RQL75840.1	1.5e-44	183.7	RQL75840.1 hypothetical protein DY000_00001711 [Brassica cretica]	Q6ICB0|DESI1_HUMAN	2.6e-12	62.4	Desumoylating isopeptidase 1 OS=Homo sapiens OX=9606 GN=DESI1 PE=1 SV=1
A03G009450.1	5.01201	-0.654478	8.35e-27	4.1e-26	UP	203	-	-	-	-	-	-	GO:0046983(protein dimerization activity)	-	XP_009133575.1	9.9e-112	407.9	XP_009133575.1 PREDICTED: transcription factor bHLH129-like [Brassica rapa]	Q9ZW81|BH129_ARATH	4.02e-86	259	Transcription factor bHLH129 OS=Arabidopsis thaliana OX=3702 GN=BHLH129 PE=3 SV=2
C09G013620.1	5.01187	4.69217	4.85e-192	9.84e-191	UP	248	-	-	-	-	GO:0006355(regulation of transcription, DNA-templated)	-	GO:0003700(DNA-binding transcription factor activity),GO:0003677(DNA binding)	-	XP_013609898.1	1.7e-102	377.5	XP_013609898.1 PREDICTED: ethylene-responsive transcription factor ERF026-like [Brassica oleracea var. oleracea]	Q9CAN9|ERF26_ARATH	1.84e-86	259	Ethylene-responsive transcription factor ERF026 OS=Arabidopsis thaliana OX=3702 GN=ERF026 PE=2 SV=1
A02G029910.1	5.01163	4.27905	2.311e-320	7.2191e-319	UP	94	-	-	-	-	-	-	-	-	XP_009123583.1	1.8e-52	209.9	XP_009123583.1 PREDICTED: uncharacterized protein LOC103848432 [Brassica rapa]	-	-	-	-
C03G006510.1	5.00805	7.20467	0	0	UP	332	-	-	-	-	GO:0006952(defense response)	-	GO:0052689(carboxylic ester hydrolase activity)	-	VDC86311.1	3.5e-106	390.2	VDC86311.1 unnamed protein product, partial [Brassica oleracea]	Q4F883|SG101_ARATH	7.56e-100	307	Senescence-associated carboxylesterase 101 OS=Arabidopsis thaliana OX=3702 GN=SAG101 PE=1 SV=1
A06G030120.1	5.00793	4.47489	0	0	UP	363	KOG1778	0	619	Transcription	-	-	GO:0005515(protein binding)	-	VDC67400.1	2e-192	676.8	VDC67400.1 unnamed protein product [Brassica rapa]	Q9FMK7|BT1_ARATH	0	619	BTB/POZ and TAZ domain-containing protein 1 OS=Arabidopsis thaliana OX=3702 GN=BT1 PE=1 SV=1
A01G012120.1	5.00622	3.76839	2.86235e-318	8.8862153e-317	UP	200	-	-	-	-	-	-	-	-	XP_009134573.1	2.7e-101	373.2	XP_009134573.1 PREDICTED: uncharacterized protein LOC103858880 [Brassica rapa]	-	-	-	-
C04G020220.1	5.00305	7.45051	0	0	UP	456	-	-	-	-	-	-	GO:0005515(protein binding)	-	CDY15789.1	4.5e-237	825.5	CDY15789.1 BnaC04g15350D [Brassica napus]	Q94B55|XB31_ARATH	0	857	Putative E3 ubiquitin-protein ligase XBAT31 OS=Arabidopsis thaliana OX=3702 GN=XBAT31 PE=2 SV=1
C09G032040.1	5.00304	4.8545	0	0	UP	237	-	-	-	-	GO:0006355(regulation of transcription, DNA-templated)	-	GO:0003700(DNA-binding transcription factor activity),GO:0003677(DNA binding)	-	XP_022565544.1	1.4e-109	401	XP_022565544.1 ethylene-responsive transcription factor ERF025-like [Brassica napus]	Q9FJ90|ERF25_ARATH	1.15e-104	305	Ethylene-responsive transcription factor ERF025 OS=Arabidopsis thaliana OX=3702 GN=ERF025 PE=2 SV=1
A06G011030.1	4.9997	6.9449	0	0	UP	161	-	-	-	-	-	-	-	-	XP_013670305.2	1.4e-68	264.2	XP_013670305.2 uncharacterized protein LOC106374928 [Brassica napus]	-	-	-	-
A06G033560.1	4.99568	2.18887	9.42e-73	9.48e-72	UP	118	-	-	-	-	-	-	-	-	-	-	-	-	-	-	-	-
C04G059380.1	4.99356	-0.245921	2.39e-27	1.19e-26	UP	416	-	-	-	-	-	-	-	-	XP_013631831.1	2.2e-198	696.8	XP_013631831.1 PREDICTED: uncharacterized protein LOC106337290 [Brassica oleracea var. oleracea]	-	-	-	-
A06G012680.1	4.98709	1.78897	4.19e-76	4.37e-75	UP	832	KOG1050	0	1327	Carbohydrate transport and metabolism	GO:0005992(trehalose biosynthetic process)	-	GO:0003824(catalytic activity)	K16055 TPS; trehalose 6-phosphate synthase/phosphatase [EC:2.4.1.15 3.1.3.12]	XP_013641604.1	0	1695.6	XP_013641604.1 probable alpha,alpha-trehalose-phosphate synthase [UDP-forming] 3 isoform X1 [Brassica napus]	Q9FZ57|TPS2_ARATH	0	1328	Probable alpha,alpha-trehalose-phosphate synthase [UDP-forming] 2 OS=Arabidopsis thaliana OX=3702 GN=TPS2 PE=3 SV=1
A08G029590.1	4.9851	6.4362	0	0	UP	202	-	-	-	-	GO:0006355(regulation of transcription, DNA-templated)	-	GO:0003700(DNA-binding transcription factor activity),GO:0003677(DNA binding)	-	XP_009110634.1	6.8e-105	385.2	XP_009110634.1 PREDICTED: dehydration-responsive element-binding protein 1F-like [Brassica rapa]	Q9LN86|DRE1F_ARATH	2e-106	307	Dehydration-responsive element-binding protein 1F OS=Arabidopsis thaliana OX=3702 GN=DREB1F PE=2 SV=1
C02G020580.1	4.98277	5.60975	0	0	UP	304	-	-	-	-	-	-	-	-	XP_013616711.1	7.5e-148	528.5	XP_013616711.1 PREDICTED: uncharacterized protein LOC106323087 isoform X1 [Brassica oleracea var. oleracea]	-	-	-	-
A06G032790.1	4.97633	4.90617	0	0	UP	380	KOG1778	0	681	Transcription	-	-	GO:0005515(protein binding)	-	XP_013740771.1	5e-226	788.5	XP_013740771.1 BTB/POZ and TAZ domain-containing protein 4-like [Brassica napus]	Q9FJX5|BT4_ARATH	0	681	BTB/POZ and TAZ domain-containing protein 4 OS=Arabidopsis thaliana OX=3702 GN=BT4 PE=1 SV=1
C03G065220.1	4.97332	2.8612	1.37e-149	2.3e-148	UP	130	-	-	-	-	-	-	-	-	XP_009109614.1	5.4e-63	245.4	XP_009109614.1 PREDICTED: protein TIFY 5A-like [Brassica rapa]	Q8LBM2|TIF5A_ARATH	1.21e-62	190	Protein TIFY 5A OS=Arabidopsis thaliana OX=3702 GN=TIFY5A PE=1 SV=1
C03G016520.1	4.96954	0.608958	1.53e-30	8.25e-30	UP	205	-	-	-	-	GO:0006355(regulation of transcription, DNA-templated)	-	GO:0003700(DNA-binding transcription factor activity),GO:0003677(DNA binding)	K09286 EREBP; EREBP-like factor	CDY66018.1	1.1e-115	421	CDY66018.1 BnaC03g71900D [Brassica napus]	Q9SYS6|DRE1C_ARATH	1.24e-111	320	Dehydration-responsive element-binding protein 1C OS=Arabidopsis thaliana OX=3702 GN=DREB1C PE=2 SV=2
A07G037580.1	4.9621	4.058	2.4e-244	5.86e-243	UP	275	KOG3071	5.69e-169	469	Lipid transport and metabolism	-	GO:0016021(integral component of membrane)	GO:0009922(fatty acid elongase activity)	-	XP_013649938.1	1.3e-143	514.2	XP_013649938.1 elongation of fatty acids protein 3-like [Brassica napus]	Q9SYY4|ELO3L_ARATH	1.1e-115	337	Elongation of fatty acids protein 3-like OS=Arabidopsis thaliana OX=3702 GN=HOS3 PE=2 SV=1
C03G028350.1	4.96083	2.30101	1.81e-37	1.13e-36	UP	439	KOG0259	0	712	Amino acid transport and metabolism	GO:0006520(cellular amino acid metabolic process),GO:0009058(biosynthetic process)	-	GO:0003824(catalytic activity),GO:0008483(transaminase activity),GO:0030170(pyridoxal phosphate binding)	K00815 TAT; tyrosine aminotransferase [EC:2.6.1.5]	XP_013683877.1	5.8e-258	894.8	XP_013683877.1 probable aminotransferase TAT3 [Brassica napus]	Q9SK47|TAT3_ARATH	0	712	Probable aminotransferase TAT3 OS=Arabidopsis thaliana OX=3702 GN=TAT3 PE=2 SV=1
A07G027000.1	4.95739	2.27687	1.76e-126	2.62e-125	UP	241	-	-	-	-	-	-	-	-	VDD00556.1	2e-135	486.9	VDD00556.1 unnamed protein product, partial [Brassica rapa]	-	-	-	-
A01G011800.1	4.95669	2.85742	5.26e-49	3.98e-48	UP	522	-	-	-	-	-	-	GO:0016491(oxidoreductase activity),GO:0050660(flavin adenine dinucleotide binding)	-	CDY69774.1	5.7e-305	1051.2	CDY69774.1 BnaAnng31480D [Brassica napus]	Q9SUC6|BBE22_ARATH	0	872	Berberine bridge enzyme-like 22 OS=Arabidopsis thaliana OX=3702 GN=FAD-OXR PE=2 SV=1
C04G036700.1	4.95471	6.48948	0	0	UP	345	KOG0810	1.12e-178	499	Intracellular trafficking, secretion, and vesicular transport	GO:0016192(vesicle-mediated transport)	GO:0016020(membrane)	-	K08486 STX1B_2_3; syntaxin 1B/2/3	XP_013631518.1	1e-156	558.1	XP_013631518.1 PREDICTED: syntaxin-122 [Brassica oleracea var. oleracea]	Q9SVC2|SY122_ARATH	4.74e-178	499	Syntaxin-122 OS=Arabidopsis thaliana OX=3702 GN=SYP122 PE=1 SV=1
A09G001830.1	4.95417	6.28008	0	0	UP	573	-	-	-	-	GO:0042545(cell wall modification)	-	GO:0004857(enzyme inhibitor activity),GO:0030599(pectinesterase activity)	K01051 E3.1.1.11; pectinesterase [EC:3.1.1.11]	XP_013725151.1	0	1130.5	XP_013725151.1 probable pectinesterase/pectinesterase inhibitor 41 [Brassica napus]	Q8RXK7|PME41_ARATH	0	1077	Probable pectinesterase/pectinesterase inhibitor 41 OS=Arabidopsis thaliana OX=3702 GN=PME41 PE=2 SV=2
A10G009240.1	4.95379	5.34042	0	0	UP	220	-	-	-	-	GO:0006355(regulation of transcription, DNA-templated)	-	GO:0003700(DNA-binding transcription factor activity),GO:0003677(DNA binding)	-	XP_013733238.1	4.6e-123	445.7	XP_013733238.1 dehydration-responsive element-binding protein 1D [Brassica napus]	Q9FJ93|DRE1D_ARATH	9.11e-128	362	Dehydration-responsive element-binding protein 1D OS=Arabidopsis thaliana OX=3702 GN=DREB1D PE=2 SV=1
C03G016540.1	4.95228	7.37101	0	0	UP	375	KOG0698	0	587	Signal transduction mechanisms	GO:0006470(protein dephosphorylation)	-	GO:0004722(protein serine/threonine phosphatase activity)	-	XP_013622508.1	4.8e-213	745.3	XP_013622508.1 PREDICTED: probable protein phosphatase 2C 25 [Brassica oleracea var. oleracea]	O80871|P2C25_ARATH	0	587	Probable protein phosphatase 2C 25 OS=Arabidopsis thaliana OX=3702 GN=At2g30020 PE=1 SV=1
A08G034460.1	4.95089	9.96733	0	0	UP	151	-	-	-	-	GO:0009269(response to desiccation)	-	-	-	XP_009111209.1	1e-81	307.8	XP_009111209.1 PREDICTED: probable desiccation-related protein LEA14 [Brassica rapa]	O03983|LEA14_ARATH	3.82e-96	276	Probable desiccation-related protein LEA14 OS=Arabidopsis thaliana OX=3702 GN=LEA14 PE=1 SV=1
C07G050520.1	4.94625	2.86336	1.74e-121	2.52e-120	UP	612	-	-	-	-	-	-	-	K14487 GH3; auxin responsive GH3 gene family	XP_013593295.1	0	1245.3	XP_013593295.1 PREDICTED: indole-3-acetic acid-amido synthetase GH3.5 [Brassica oleracea var. oleracea]	O81829|GH35_ARATH	0	1225	Indole-3-acetic acid-amido synthetase GH3.5 OS=Arabidopsis thaliana OX=3702 GN=GH3.5 PE=1 SV=1
A03G006930.1	4.94449	5.05938	0	0	UP	222	KOG3142	3.86e-134	377	Intracellular trafficking, secretion, and vesicular transport	-	-	-	K20359 RABAC1, PRAF1; PRA1 family protein 1	CDY07736.1	5.7e-113	412.1	CDY07736.1 BnaA03g17750D [Brassica napus]	O80915|PR1B4_ARATH	1.64e-133	377	PRA1 family protein B4 OS=Arabidopsis thaliana OX=3702 GN=PRA1B4 PE=1 SV=1
C04G027590.1	4.93906	-0.168844	0.00241837	0.00372866	UP	462	-	-	-	-	-	-	GO:0005515(protein binding)	-	VDD09146.1	2.1e-266	922.9	VDD09146.1 unnamed protein product [Brassica oleracea]	Q9M1Q1|FB215_ARATH	1.14e-144	424	F-box protein At3g62230 OS=Arabidopsis thaliana OX=3702 GN=At3g62230 PE=1 SV=1
C09G021900.1	4.93769	0.568991	2.79e-32	1.57e-31	UP	225	-	-	-	-	-	-	-	-	VDD30419.1	2.1e-131	473.4	VDD30419.1 unnamed protein product, partial [Brassica oleracea]	-	-	-	-
A02G019950.1	4.93752	2.25776	4.17e-85	4.7e-84	UP	256	-	-	-	-	-	-	-	-	XP_009127792.1	4.4e-117	426	XP_009127792.1 PREDICTED: uncharacterized protein LOC103852649 [Brassica rapa]	-	-	-	-
A10G028640.1	4.93663	0.69178	6.09e-21	2.54e-20	UP	300	KOG0007	8.28e-37	140	RNA processing and modification	GO:0006396(RNA processing),GO:0045292(mRNA cis splicing, via spliceosome)	-	GO:0003723(RNA binding)	-	XP_009122245.1	1.2e-169	600.9	XP_009122245.1 PREDICTED: probable splicing factor 3A subunit 1 [Brassica rapa]	Q8RXF1|SF3A1_ARATH	3.51e-36	140	Probable splicing factor 3A subunit 1 OS=Arabidopsis thaliana OX=3702 GN=At1g14650 PE=1 SV=2
C03G053780.1	4.9349	1.00305	1.75e-68	1.69e-67	UP	142	-	-	-	-	GO:0045087(innate immune response)	-	-	-	CDY14521.1	6e-15	85.9	CDY14521.1 BnaC03g49380D [Brassica napus]	Q8LAX3|PEP3_ARATH	6.54e-12	60.8	Elicitor peptide 3 OS=Arabidopsis thaliana OX=3702 GN=PEP3 PE=3 SV=2
A09G018820.1	4.93479	3.19044	6.1e-110	8.21e-109	UP	477	KOG0629	0	884	Amino acid transport and metabolism	GO:0019752(carboxylic acid metabolic process)	-	GO:0003824(catalytic activity),GO:0016830(carbon-carbon lyase activity),GO:0030170(pyridoxal phosphate binding)	K25193 SDC; serine decarboxylase [EC:4.1.1.-]	XP_013681894.2	1.1e-289	1000.3	XP_013681894.2 serine decarboxylase-like [Brassica napus]	Q9MA74|SDC1_ARATH	0	884	Serine decarboxylase OS=Arabidopsis thaliana OX=3702 GN=SDC PE=1 SV=1
C05G018230.1	4.93439	11.5695	0	0	UP	271	-	-	-	-	GO:0009415(response to water)	-	-	-	NP_001302539.1	1.1e-44	185.7	NP_001302539.1 dehydrin ERD10-like [Brassica napus]	P42759|ERD10_ARATH	1.27e-81	249	Dehydrin ERD10 OS=Arabidopsis thaliana OX=3702 GN=ERD10 PE=1 SV=1
C02G017140.1	4.93321	4.09294	0	0	UP	198	-	-	-	-	-	-	GO:0008270(zinc ion binding)	-	VDD21535.1	9.8e-64	248.4	VDD21535.1 unnamed protein product [Brassica oleracea]	Q9LRM4|MIP1B_ARATH	2.73e-12	64.3	B-box domain protein 31 OS=Arabidopsis thaliana OX=3702 GN=MIP1B PE=2 SV=1
A09G025960.1	4.92363	5.93199	0	0	UP	329	-	-	-	-	-	-	-	-	XP_013662161.1	6e-159	565.5	XP_013662161.1 uncharacterized protein LOC106367022 [Brassica napus]	Q55909|Y305_SYNY3	9.06e-12	67	TVP38/TMEM64 family membrane protein slr0305 OS=Synechocystis sp. (strain PCC 6803 / Kazusa) OX=1111708 GN=slr0305 PE=3 SV=1
A05G040640.1	4.92014	3.44052	4.77e-231	1.11e-229	UP	200	-	-	-	-	GO:0006355(regulation of transcription, DNA-templated)	-	-	-	RID64399.1	1.8e-89	334	RID64399.1 hypothetical protein BRARA_E03340 [Brassica rapa]	Q9M9L6|BH150_ARATH	4.34e-104	301	Transcription factor bHLH150 OS=Arabidopsis thaliana OX=3702 GN=BHLH150 PE=1 SV=1
A03G001230.1	4.91578	3.93918	3.25e-140	5.18e-139	UP	73	-	-	-	-	-	-	-	-	XP_009132449.1	8.1e-32	141	XP_009132449.1 PREDICTED: uncharacterized protein LOC103857053 [Brassica rapa]	-	-	-	-
C03G012370.1	4.91452	4.65586	0	0	UP	415	KOG0583	0	790	Signal transduction mechanisms	GO:0006468(protein phosphorylation),GO:0007165(signal transduction)	-	GO:0004672(protein kinase activity),GO:0005524(ATP binding)	-	RID69061.1	5e-235	818.5	RID69061.1 hypothetical protein BRARA_C01182 [Brassica rapa]	Q94CG0|CIPKL_ARATH	0	803	CBL-interacting serine/threonine-protein kinase 21 OS=Arabidopsis thaliana OX=3702 GN=CIPK21 PE=1 SV=1
A04G016290.1	4.90993	-0.352757	7.29e-13	2.21e-12	UP	300	-	-	-	-	-	-	GO:0046983(protein dimerization activity)	-	CDY25629.1	1.4e-143	514.2	CDY25629.1 BnaA04g13210D [Brassica napus]	Q1PF16|BH019_ARATH	9.93e-159	447	Transcription factor bHLH19 OS=Arabidopsis thaliana OX=3702 GN=BHLH19 PE=1 SV=1
A09G004230.1	4.90959	2.51641	6.22e-92	7.39e-91	UP	255	-	-	-	-	GO:0007165(signal transduction)	-	-	-	XP_009111795.1	6.4e-108	395.6	XP_009111795.1 PREDICTED: ninja-family protein AFP3 [Brassica rapa]	Q94F39|AFP3_ARATH	2.5e-108	315	Ninja-family protein AFP3 OS=Arabidopsis thaliana OX=3702 GN=AFP3 PE=1 SV=1
C08G052280.1	4.90428	3.67558	2.74e-240	6.6e-239	UP	187	-	-	-	-	GO:0007165(signal transduction)	-	-	-	CDY09936.1	3.9e-30	136.7	CDY09936.1 BnaC08g45150D [Brassica napus]	Q9SYC9|VAP14_ARATH	2.16e-11	65.1	Vesicle-associated protein 1-4 OS=Arabidopsis thaliana OX=3702 GN=PVA14 PE=2 SV=1
C01G044360.1	4.90415	1.89871	1.9e-37	1.18e-36	UP	90	KOG1075	5.03e-26	93.2	General function prediction only	-	-	-	-	RID81106.1	5.1e-28	128.6	RID81106.1 hypothetical protein BRARA_A03712 [Brassica rapa]	Q56XB0|DF204_ARATH	4.13e-28	99.8	Defensin-like protein 204 OS=Arabidopsis thaliana OX=3702 GN=At3g05727 PE=3 SV=1
C04G063910.1	4.90302	-0.563728	5.45e-22	2.34e-21	UP	490	KOG0029	0	986	Secondary metabolites biosynthesis, transport and catabolism	-	-	GO:0016491(oxidoreductase activity)	K17839 PAO4, PAO3, PAO2; polyamine oxidase [EC:1.5.3.17 1.5.3.-]	XP_013687858.1	4.1e-289	998.4	XP_013687858.1 probable polyamine oxidase 2 [Brassica napus]	Q9SKX5|PAO2_ARATH	0	986	Polyamine oxidase 2 OS=Arabidopsis thaliana OX=3702 GN=PAO2 PE=1 SV=1
C07G011090.1	4.89997	6.38795	0	0	UP	136	KOG0324	1.85e-55	175	Function unknown	-	-	GO:0008233(peptidase activity)	K22762 DESI1, PPPDE2; desumoylating isopeptidase 1 [EC:3.4.-.-]	RQL76670.1	5.9e-44	182.2	RQL76670.1 hypothetical protein DY000_00002562 [Brassica cretica]	Q6ICB0|DESI1_HUMAN	5.23e-20	83.6	Desumoylating isopeptidase 1 OS=Homo sapiens OX=9606 GN=DESI1 PE=1 SV=1
A02G021390.1	4.89921	5.76136	0	0	UP	919	-	-	-	-	-	-	GO:0016491(oxidoreductase activity),GO:0016702(oxidoreductase activity, acting on single donors with incorporation of molecular oxygen, incorporation of two atoms of oxygen),GO:0046872(metal ion binding),GO:0005515(protein binding)	K00454 LOX2S; lipoxygenase [EC:1.13.11.12]	CDY49853.1	0	1855.5	CDY49853.1 BnaA02g16020D [Brassica napus]	Q9FNX8|LOX4_ARATH	0	1748	Lipoxygenase 4, chloroplastic OS=Arabidopsis thaliana OX=3702 GN=LOX4 PE=2 SV=1
A01G020940.1	4.899	0.946768	4.94e-13	1.51e-12	UP	102	KOG1752	3.64e-66	195	Posttranslational modification, protein turnover, chaperones	-	-	GO:0097573(glutathione oxidoreductase activity)	K03676 grxC, GLRX, GLRX2; glutaredoxin 3	XP_009146804.1	1.7e-51	206.8	XP_009146804.1 PREDICTED: monothiol glutaredoxin-S4-like [Brassica rapa]	O23419|GRXS4_ARATH	1.54e-65	195	Monothiol glutaredoxin-S4 OS=Arabidopsis thaliana OX=3702 GN=GRXS4 PE=3 SV=1
C09G000480.1	4.89717	0.339758	9.17e-29	4.73e-28	UP	255	-	-	-	-	GO:0007165(signal transduction)	-	-	-	XP_009111795.1	6.4e-108	395.6	XP_009111795.1 PREDICTED: ninja-family protein AFP3 [Brassica rapa]	Q94F39|AFP3_ARATH	2.5e-108	315	Ninja-family protein AFP3 OS=Arabidopsis thaliana OX=3702 GN=AFP3 PE=1 SV=1
C03G050070.1	4.89716	6.5069	0	0	UP	200	-	-	-	-	GO:0010183(pollen tube guidance)	-	GO:0036033(mediator complex binding)	-	XP_013629246.1	2.6e-112	409.8	XP_013629246.1 PREDICTED: uncharacterized protein LOC106335307 [Brassica oleracea var. oleracea]	Q9XIM0|MEE14_ARATH	1.35e-110	317	CCG-binding protein 1 OS=Arabidopsis thaliana OX=3702 GN=MEE14 PE=1 SV=1
C09G036080.1	4.89582	1.47982	5.28e-63	4.8e-62	UP	456	KOG0198	0	641	Signal transduction mechanisms	GO:0006468(protein phosphorylation)	-	GO:0004672(protein kinase activity),GO:0005524(ATP binding)	-	XP_013608185.1	3.8e-252	875.5	XP_013608185.1 PREDICTED: mitogen-activated protein kinase kinase kinase 2-like [Brassica oleracea var. oleracea]	O80888|M3K17_ARATH	1.8e-85	269	Mitogen-activated protein kinase kinase kinase 17 OS=Arabidopsis thaliana OX=3702 GN=MAPKKK17 PE=1 SV=1
A02G021630.1	4.89451	4.24688	0	0	UP	292	KOG3120	1.83e-178	495	General function prediction only	-	-	GO:0016791(phosphatase activity)	K13248 PHOSPHO2; pyridoxal phosphate phosphatase PHOSPHO2 [EC:3.1.3.74]	XP_013695493.1	4.3e-169	599	XP_013695493.1 inorganic pyrophosphatase 1 [Brassica napus]	Q67YC0|PPSP1_ARATH	7.78e-178	495	Inorganic pyrophosphatase 1 OS=Arabidopsis thaliana OX=3702 GN=PS2 PE=1 SV=1
A03G034770.1	4.89089	3.92839	3.55e-244	8.65e-243	UP	312	-	-	-	-	GO:0006355(regulation of transcription, DNA-templated)	-	GO:0003700(DNA-binding transcription factor activity),GO:0043565(sequence-specific DNA binding)	-	NP_001288987.1	1.4e-173	614	NP_001288987.1 probable WRKY transcription factor 28 [Brassica rapa]	Q8VWJ2|WRK28_ARATH	1.36e-180	503	WRKY transcription factor 28 OS=Arabidopsis thaliana OX=3702 GN=WRKY28 PE=2 SV=1
C07G040180.1	4.88863	4.69128	0	0	UP	474	KOG0716	0	808	Posttranslational modification, protein turnover, chaperones	-	-	-	-	XP_013736883.1	4.8e-266	921.8	XP_013736883.1 chaperone protein dnaJ C76, chloroplastic [Brassica napus]	Q9FMX6|DJC76_ARATH	0	808	Chaperone protein dnaJ C76, chloroplastic OS=Arabidopsis thaliana OX=3702 GN=DJC76 PE=2 SV=1
A09G016590.1	4.88679	3.04127	2.54e-136	3.97e-135	UP	817	-	-	-	-	GO:0048544(recognition of pollen),GO:0006468(protein phosphorylation)	-	GO:0004674(protein serine/threonine kinase activity),GO:0004672(protein kinase activity),GO:0005524(ATP binding)	-	RID44729.1	0	1662.1	RID44729.1 hypothetical protein BRARA_I01503 [Brassica rapa]	O64782|SD129_ARATH	0	1346	G-type lectin S-receptor-like serine/threonine-protein kinase SD1-29 OS=Arabidopsis thaliana OX=3702 GN=SD129 PE=1 SV=1
A10G030290.1	4.88047	6.30743	0	0	UP	330	-	-	-	-	-	-	GO:0008168(methyltransferase activity)	K21484 BSMT1; benzoate/salicylate 1-O-methyltransferase [EC:2.1.1.273 2.1.1.274]	RID42892.1	1.2e-188	664.1	RID42892.1 hypothetical protein BRARA_J02745 [Brassica rapa]	Q6XMI3|BSMT1_ARATH	1.68e-160	456	Salicylate/benzoate carboxyl methyltransferase OS=Arabidopsis thaliana OX=3702 GN=BSMT1 PE=1 SV=1
C07G049500.1	4.87927	3.35734	9.95e-291	2.85e-289	UP	215	-	-	-	-	GO:0006355(regulation of transcription, DNA-templated)	-	GO:0003700(DNA-binding transcription factor activity),GO:0003677(DNA binding)	K09286 EREBP; EREBP-like factor	XP_013595243.1	3.6e-120	436	XP_013595243.1 PREDICTED: dehydration-responsive element-binding protein 1C-like [Brassica oleracea var. oleracea]	Q9SYS6|DRE1C_ARATH	2.71e-118	338	Dehydration-responsive element-binding protein 1C OS=Arabidopsis thaliana OX=3702 GN=DREB1C PE=2 SV=2
C06G038720.1	4.87771	4.36342	0	0	UP	390	-	-	-	-	-	-	-	-	XP_013702438.1	1.8e-226	790	XP_013702438.1 uncharacterized protein BNAC06G31000D [Brassica napus]	-	-	-	-
C03G002110.1	4.8773	1.18279	3.44e-45	2.46e-44	UP	328	-	-	-	-	GO:0006355(regulation of transcription, DNA-templated)	-	GO:0003700(DNA-binding transcription factor activity),GO:0003677(DNA binding)	K09286 EREBP; EREBP-like factor	XP_009130881.1	1.5e-186	657.1	XP_009130881.1 PREDICTED: dehydration-responsive element-binding protein 2A-like [Brassica rapa]	O82132|DRE2A_ARATH	2.81e-135	390	Dehydration-responsive element-binding protein 2A OS=Arabidopsis thaliana OX=3702 GN=DREB2A PE=1 SV=1
A06G028570.1	4.87665	6.2594	0	0	UP	432	-	-	-	-	GO:0006355(regulation of transcription, DNA-templated)	-	GO:0003677(DNA binding)	-	ALL34479.1	1.4e-248	863.6	ALL34479.1 NAC transcription factor 62-2.1 [Brassica napus]	Q9SCK6|NAC62_ARATH	0	572	NAC domain-containing protein 62 OS=Arabidopsis thaliana OX=3702 GN=NAC062 PE=1 SV=1
C01G004870.1	4.8757	5.54513	0	0	UP	415	-	-	-	-	GO:0006355(regulation of transcription, DNA-templated),GO:0045893(positive regulation of transcription, DNA-templated)	-	GO:0003700(DNA-binding transcription factor activity)	K14432 ABF; ABA responsive element binding factor	XP_013735216.1	2.2e-190	670.2	XP_013735216.1 ABSCISIC ACID-INSENSITIVE 5-like protein 6 isoform X1 [Brassica napus]	Q9M7Q3|AI5L6_ARATH	0	593	ABSCISIC ACID-INSENSITIVE 5-like protein 6 OS=Arabidopsis thaliana OX=3702 GN=ABF3 PE=1 SV=1
C08G050420.1	4.87559	1.08521	1.27e-62	1.15e-61	UP	95	KOG0406	8.52e-34	117	Posttranslational modification, protein turnover, chaperones	GO:0006749(glutathione metabolic process)	-	GO:0004364(glutathione transferase activity)	K00799 GST, gst; glutathione S-transferase [EC:2.5.1.18]	XP_018486576.1	3.8e-29	132.5	XP_018486576.1 PREDICTED: glutathione S-transferase U18 [Raphanus sativus]	Q9FUS9|GSTUI_ARATH	3.61e-33	117	Glutathione S-transferase U18 OS=Arabidopsis thaliana OX=3702 GN=GSTU18 PE=2 SV=1
A07G032180.1	4.87147	1.3122	1.51e-54	1.24e-53	UP	466	KOG1021	0	780	Cell wall/membrane/envelope biogenesis; Extracellular structures; Carbohydrate transport and metabolism	GO:0006486(protein glycosylation)	-	GO:0016757(glycosyltransferase activity)	K20888 MUR3; xyloglucan galactosyltransferase MUR3 [EC:2.4.1.-]	XP_009105389.1	7.9e-282	974.2	XP_009105389.1 PREDICTED: probable xyloglucan galactosyltransferase GT17 [Brassica rapa]	Q9CA34|GT17_ARATH	0	780	Probable xyloglucan galactosyltransferase GT17 OS=Arabidopsis thaliana OX=3702 GN=GT17 PE=2 SV=1
C07G015460.1	4.86968	1.06328	5.1e-31	2.78e-30	UP	120	KOG1752	5.23e-55	169	Posttranslational modification, protein turnover, chaperones	-	-	GO:0097573(glutathione oxidoreductase activity)	-	XP_013596829.1	1.9e-54	216.9	XP_013596829.1 PREDICTED: glutaredoxin-C9-like [Brassica oleracea var. oleracea]	Q9SGP6|GRXC9_ARATH	2.22e-54	169	Glutaredoxin-C9 OS=Arabidopsis thaliana OX=3702 GN=GRXC9 PE=1 SV=1
C06G043270.1	4.86158	1.40497	1.47e-47	1.09e-46	UP	267	-	-	-	-	-	-	-	-	VDD64429.1	6.8e-137	491.9	VDD64429.1 unnamed protein product [Brassica oleracea]	Q13049|TRI32_HUMAN	1.14e-07	55.8	E3 ubiquitin-protein ligase TRIM32 OS=Homo sapiens OX=9606 GN=TRIM32 PE=1 SV=2
A03G023200.1	4.861	3.43839	1.45e-250	3.63e-249	UP	592	KOG1285	0	1068	Secondary metabolites biosynthesis, transport and catabolism	-	-	GO:0016702(oxidoreductase activity, acting on single donors with incorporation of molecular oxygen, incorporation of two atoms of oxygen)	K09840 NCED; 9-cis-epoxycarotenoid dioxygenase [EC:1.13.11.51]	XP_013736250.1	0	1209.9	XP_013736250.1 9-cis-epoxycarotenoid dioxygenase NCED3, chloroplastic-like isoform X1 [Brassica napus]	Q9LRR7|NCED3_ARATH	0	1068	9-cis-epoxycarotenoid dioxygenase NCED3, chloroplastic OS=Arabidopsis thaliana OX=3702 GN=NCED3 PE=1 SV=1
C07G016020.1	4.86018	5.22492	0	0	UP	231	KOG1721	2.04e-125	355	General function prediction only	-	-	GO:0003700(DNA-binding transcription factor activity)	-	XP_013596068.1	1.5e-119	434.1	XP_013596068.1 PREDICTED: zinc finger protein ZAT10-like [Brassica oleracea var. oleracea]	Q96289|ZAT10_ARATH	8.65e-125	355	Zinc finger protein ZAT10 OS=Arabidopsis thaliana OX=3702 GN=ZAT10 PE=2 SV=1
A02G001800.1	4.85925	2.46128	2.64e-132	4.06e-131	UP	432	-	-	-	-	GO:0006629(lipid metabolic process)	-	GO:0016717(oxidoreductase activity, acting on paired donors, with oxidation of a pair of donors resulting in the reduction of molecular oxygen to two molecules of water)	K10257 FAD3, FAD7, FAD8, desB; acyl-lipid omega-3 desaturase [EC:1.14.19.25 1.14.19.35 1.14.19.36]	XP_013718998.1	8.7e-267	924.1	XP_013718998.1 temperature-sensitive sn-2 acyl-lipid omega-3 desaturase (ferredoxin), chloroplastic [Brassica napus]	P48622|FAD3D_ARATH	0	813	Temperature-sensitive sn-2 acyl-lipid omega-3 desaturase (ferredoxin), chloroplastic OS=Arabidopsis thaliana OX=3702 GN=FAD8 PE=1 SV=1
A04G003290.1	4.85721	-0.132065	5.54e-13	1.69e-12	UP	148	KOG1520	1.83e-22	92.8	General function prediction only	-	-	-	-	XP_009139336.1	2e-77	293.5	XP_009139336.1 PREDICTED: protein STRICTOSIDINE SYNTHASE-LIKE 10-like [Brassica rapa]	Q4V3D9|SSL10_ARATH	7.23e-22	92.8	Protein STRICTOSIDINE SYNTHASE-LIKE 10 OS=Arabidopsis thaliana OX=3702 GN=SSL10 PE=2 SV=1
A04G005190.1	4.85152	7.42206	0	0	UP	302	KOG3058	0	583	Function unknown	-	-	GO:0016780(phosphotransferase activity, for other substituted phosphate groups)	-	XP_013742556.1	1.1e-172	610.9	XP_013742556.1 phosphatidylinositol:ceramide inositolphosphotransferase 1 isoform X3 [Brassica napus]	Q9M325|IPCS1_ARATH	0	583	Phosphatidylinositol:ceramide inositolphosphotransferase 1 OS=Arabidopsis thaliana OX=3702 GN=IPCS1 PE=2 SV=1
C04G000520.1	4.85106	0.385885	2.47e-38	1.56e-37	UP	383	KOG0048	9.75e-175	492	Transcription	-	-	-	K09422 MYBP; transcription factor MYB, plant	XP_013699475.1	5.3e-199	698.7	XP_013699475.1 transcription factor MYB12-like [Brassica napus]	O22264|MYB12_ARATH	4.13e-174	492	Transcription factor MYB12 OS=Arabidopsis thaliana OX=3702 GN=MYB12 PE=1 SV=1
A03G034020.1	4.8495	9.40778	0	0	UP	548	-	-	-	-	GO:0000272(polysaccharide catabolic process)	-	GO:0016161(beta-amylase activity)	K01177 E3.2.1.2; beta-amylase [EC:3.2.1.2]	RID72654.1	0	1123.6	RID72654.1 hypothetical protein BRARA_C04537 [Brassica rapa]	O23553|BAM3_ARATH	0	1098	Beta-amylase 3, chloroplastic OS=Arabidopsis thaliana OX=3702 GN=BAM3 PE=1 SV=3
C03G003140.1	4.84622	-0.601312	5.8e-26	2.79e-25	UP	330	KOG0048	1.02e-154	438	Transcription	-	-	-	K09422 MYBP; transcription factor MYB, plant	XP_009131005.1	7.3e-189	664.8	XP_009131005.1 PREDICTED: transcription factor MYB29-like [Brassica rapa]	Q9FLR1|MYB29_ARATH	4.32e-154	438	Transcription factor MYB29 OS=Arabidopsis thaliana OX=3702 GN=MYB29 PE=1 SV=1
C05G045070.1	4.84034	8.1756	0	0	UP	696	KOG1157	0	1174	Signal transduction mechanisms	GO:0015969(guanosine tetraphosphate metabolic process)	-	-	K00951 relA; GTP pyrophosphokinase [EC:2.7.6.5]	XP_013586577.1	0	1404.8	XP_013586577.1 PREDICTED: probable GTP diphosphokinase RSH2, chloroplastic [Brassica oleracea var. oleracea]	Q9LVJ3|RSH2C_ARATH	0	1174	Probable GTP diphosphokinase RSH2, chloroplastic OS=Arabidopsis thaliana OX=3702 GN=RSH2 PE=2 SV=1
C07G049510.1	4.83734	3.03252	2.32e-124	3.41e-123	UP	266	KOG0106	2.72e-61	198	RNA processing and modification	-	-	GO:0003676(nucleic acid binding),GO:0003723(RNA binding)	K12893 SRSF4_5_6, SFRS4_5_6; serine/arginine-rich splicing factor 4/5/6	VDD40361.1	2.1e-77	294.3	VDD40361.1 unnamed protein product [Brassica oleracea]	P92965|RS40_ARATH	1.15e-60	198	Serine/arginine-rich splicing factor RS40 OS=Arabidopsis thaliana OX=3702 GN=RS40 PE=1 SV=2
C02G004860.1	4.83697	4.25604	3.43e-165	6.21e-164	UP	65	-	-	-	-	-	-	-	-	-	-	-	-	Q9LYF6|AGP15_ARATH	6.15e-11	54.7	Arabinogalactan protein 15 OS=Arabidopsis thaliana OX=3702 GN=AGP15 PE=1 SV=1
A07G006240.1	4.83172	5.08851	0	0	UP	413	KOG0610	0	676	General function prediction only	GO:0006468(protein phosphorylation)	-	GO:0004672(protein kinase activity),GO:0005524(ATP binding)	K20714 OXI1; serine/threonine-protein kinase OXI1 [EC:2.7.11.1]	CDY27899.1	4.8e-222	775.4	CDY27899.1 BnaA07g04890D [Brassica napus]	Q9LSF1|OXI1_ARATH	0	676	Serine/threonine-protein kinase OXI1 OS=Arabidopsis thaliana OX=3702 GN=OXI1 PE=1 SV=1
C09G043300.1	4.83139	1.13986	1.39e-25	6.62e-25	UP	725	-	-	-	-	-	-	-	-	XP_013607318.1	0	1270	XP_013607318.1 PREDICTED: P-loop NTPase domain-containing protein LPA1 homolog 1 isoform X1 [Brassica oleracea var. oleracea]	Q9FJH9|LPAH1_ARATH	0	1244	P-loop NTPase domain-containing protein LPA1 homolog 1 OS=Arabidopsis thaliana OX=3702 GN=At5g60760 PE=2 SV=1
C06G007310.1	4.83001	6.65775	0	0	UP	316	-	-	-	-	GO:0006355(regulation of transcription, DNA-templated)	-	GO:0003677(DNA binding)	-	XP_013588383.1	8.6e-179	631.3	XP_013588383.1 PREDICTED: NAC domain-containing protein 19 [Brassica oleracea var. oleracea]	Q9C932|NAC19_ARATH	0	522	NAC domain-containing protein 19 OS=Arabidopsis thaliana OX=3702 GN=NAC019 PE=1 SV=1
A05G009740.1	4.8287	4.19402	5.92e-289	1.69e-287	UP	439	-	-	-	-	GO:0006355(regulation of transcription, DNA-templated),GO:0009737(response to abscisic acid),GO:0045893(positive regulation of transcription, DNA-templated)	GO:0005634(nucleus)	GO:0003700(DNA-binding transcription factor activity)	K14432 ABF; ABA responsive element binding factor	XP_018434014.1	1.1e-144	518.5	XP_018434014.1 PREDICTED: protein ABSCISIC ACID-INSENSITIVE 5 isoform X1 [Raphanus sativus]	Q9SJN0|ABI5_ARATH	0	578	Protein ABSCISIC ACID-INSENSITIVE 5 OS=Arabidopsis thaliana OX=3702 GN=ABI5 PE=1 SV=1
A05G032920.1	4.8227	5.53945	0	0	UP	253	-	-	-	-	-	-	-	-	RID63601.1	1.9e-144	516.9	RID63601.1 hypothetical protein BRARA_E02595 [Brassica rapa]	P24805|TSJT1_TOBAC	2.14e-30	113	Stem-specific protein TSJT1 OS=Nicotiana tabacum OX=4097 GN=TSJT1 PE=2 SV=1
C03G016660.1	4.82258	4.72667	3.1e-227	7.17e-226	UP	454	KOG1192	0	738	Energy production and conversion; Carbohydrate transport and metabolism	-	-	GO:0008194(UDP-glycosyltransferase activity)	-	XP_013623509.1	1.4e-267	926.8	XP_013623509.1 PREDICTED: UDP-glycosyltransferase 87A2-like [Brassica oleracea var. oleracea]	O64733|U87A2_ARATH	0	738	UDP-glycosyltransferase 87A2 OS=Arabidopsis thaliana OX=3702 GN=UGT87A2 PE=1 SV=1
A02G005270.1	4.82246	7.1038	0	0	UP	394	-	-	-	-	GO:0009058(biosynthetic process)	-	GO:0016746(acyltransferase activity),GO:0016747(acyltransferase activity, transferring groups other than amino-acyl groups)	K00660 CHS; chalcone synthase [EC:2.3.1.74]	RID73375.1	1.1e-228	797.3	RID73375.1 hypothetical protein BRARA_B00527 [Brassica rapa]	P13417|CHS3_SINAL	0	800	Chalcone synthase 3 OS=Sinapis alba OX=3728 GN=CHS3 PE=2 SV=1
A06G000610.1	4.82138	0.307683	1.66e-28	8.5e-28	UP	189	-	-	-	-	-	-	-	-	XP_013646254.1	1.4e-104	384	XP_013646254.1 dirigent protein 20 [Brassica napus]	Q9C891|DIR20_ARATH	7.17e-125	352	Dirigent protein 20 OS=Arabidopsis thaliana OX=3702 GN=DIR20 PE=2 SV=1
A10G010510.1	4.82066	6.37638	0	0	UP	128	-	-	-	-	GO:0009733(response to auxin)	-	-	K14488 SAUR; SAUR family protein	CDY14366.1	6e-38	162.2	CDY14366.1 BnaA10g06890D [Brassica napus]	Q9ZUZ3|SAU32_ARATH	1.61e-27	101	Auxin-responsive protein SAUR32 OS=Arabidopsis thaliana OX=3702 GN=SAUR32 PE=2 SV=1
C02G023250.1	4.81966	0.634711	4.7e-27	2.33e-26	UP	146	-	-	-	-	-	-	-	-	XP_013619795.1	4.5e-50	202.6	XP_013619795.1 PREDICTED: uncharacterized protein LOC106326338 [Brassica oleracea var. oleracea]	-	-	-	-
C07G056040.1	4.81819	2.52602	3.27e-72	3.27e-71	UP	99	-	-	-	-	GO:0009733(response to auxin)	-	-	K14488 SAUR; SAUR family protein	XP_022561352.1	1.8e-50	203.4	XP_022561352.1 auxin-responsive protein SAUR50-like [Brassica napus]	O65695|SAU50_ARATH	4.94e-46	146	Auxin-responsive protein SAUR50 OS=Arabidopsis thaliana OX=3702 GN=SAUR50 PE=1 SV=1
A07G029120.1	4.81763	2.36271	4.83e-92	5.74e-91	UP	347	-	-	-	-	GO:0007165(signal transduction)	-	-	-	CDY07354.1	1.9e-118	431	CDY07354.1 BnaA07g24330D [Brassica napus]	Q9LQ98|AFP1_ARATH	2.55e-167	473	Ninja-family protein AFP1 OS=Arabidopsis thaliana OX=3702 GN=AFP1 PE=1 SV=1
C04G015790.1	4.81724	1.64975	2.88e-44	2.03e-43	UP	365	KOG0198	0	588	Signal transduction mechanisms	GO:0006468(protein phosphorylation)	-	GO:0004672(protein kinase activity),GO:0005524(ATP binding)	K20716 MAPKKK17_18; mitogen-activated protein kinase kinase kinase 17/18	XP_013737641.1	9.8e-211	737.6	XP_013737641.1 mitogen-activated protein kinase kinase kinase 17-like [Brassica napus]	O80888|M3K17_ARATH	0	588	Mitogen-activated protein kinase kinase kinase 17 OS=Arabidopsis thaliana OX=3702 GN=MAPKKK17 PE=1 SV=1
C09G038320.1	4.81693	1.76168	2.01e-41	1.35e-40	UP	319	-	-	-	-	-	-	-	-	CDY32893.1	3e-91	340.5	CDY32893.1 BnaC09g33400D [Brassica napus]	Q8RWW0|ALE2_ARATH	6.17e-35	137	Receptor-like serine/threonine-protein kinase ALE2 OS=Arabidopsis thaliana OX=3702 GN=ALE2 PE=1 SV=1
A08G001300.1	4.81398	1.68036	1.7e-36	1.04e-35	UP	122	-	-	-	-	-	-	-	-	XP_009106955.1	1.5e-62	243.8	XP_009106955.1 PREDICTED: uncharacterized protein LOC103832648 [Brassica rapa]	P0DO12|FLZ18_ARATH	4.68e-71	211	FCS-Like Zinc finger 18 OS=Arabidopsis thaliana OX=3702 GN=FLZ18 PE=1 SV=1
A06G042620.1	4.81225	0.496224	9.5e-43	6.53e-42	UP	253	-	-	-	-	GO:0009664(plant-type cell wall organization)	GO:0005576(extracellular region)	-	-	NP_001288907.1	1.1e-147	527.7	NP_001288907.1 expansin-A15-like precursor [Brassica rapa]	O80622|EXP15_ARATH	4.23e-176	487	Expansin-A15 OS=Arabidopsis thaliana OX=3702 GN=EXPA15 PE=2 SV=2
A10G029420.1	4.81181	-0.867437	2.48e-07	5.41e-07	UP	77	KOG1603	1.8e-11	59.3	Inorganic ion transport and metabolism	-	-	GO:0046872(metal ion binding)	-	XP_013605961.1	2.2e-35	152.9	XP_013605961.1 PREDICTED: copper transport protein ATX1 [Brassica oleracea var. oleracea]	F4JZL7|HIP33_ARATH	7.65e-11	59.3	Heavy metal-associated isoprenylated plant protein 33 OS=Arabidopsis thaliana OX=3702 GN=HIPP33 PE=2 SV=1
C01G008190.1	4.80983	3.70479	5.87e-186	1.17e-184	UP	544	-	-	-	-	-	-	GO:0005516(calmodulin binding)	-	RQL76054.1	1.4e-309	1066.6	RQL76054.1 hypothetical protein DY000_00001929 [Brassica cretica]	F4JR57|CB60F_ARATH	0	868	Calmodulin-binding protein 60 F OS=Arabidopsis thaliana OX=3702 GN=CBP60F PE=2 SV=1
C03G055630.1	4.80884	5.33944	0	0	UP	855	KOG1474	0	595	Transcription	-	-	GO:0005515(protein binding)	-	XP_013628431.1	0	1250.7	XP_013628431.1 PREDICTED: transcription factor GTE10-like isoform X1 [Brassica oleracea var. oleracea]	Q9FGW9|GTE10_ARATH	0	941	Transcription factor GTE10 OS=Arabidopsis thaliana OX=3702 GN=GTE10 PE=1 SV=2
C03G021570.1	4.80628	6.7783	0	0	UP	218	KOG3142	1.72e-130	367	Intracellular trafficking, secretion, and vesicular transport	-	-	-	K20359 RABAC1, PRAF1; PRA1 family protein 1	XP_013629728.1	2.6e-110	403.3	XP_013629728.1 PREDICTED: PRA1 family protein B4 [Brassica oleracea var. oleracea]	O80915|PR1B4_ARATH	7.31e-130	367	PRA1 family protein B4 OS=Arabidopsis thaliana OX=3702 GN=PRA1B4 PE=1 SV=1
A01G023550.1	4.80335	-0.271736	5.1e-14	1.63e-13	UP	289	KOG2265	6.83e-149	420	Signal transduction mechanisms	-	-	-	-	RID78990.1	2.2e-133	480.3	RID78990.1 hypothetical protein BRARA_A01765 [Brassica rapa]	Q9STN7|BOB2_ARATH	2.9e-148	420	Protein BOBBER 2 OS=Arabidopsis thaliana OX=3702 GN=BOB2 PE=2 SV=1
C07G034270.1	4.79923	4.52521	0	0	UP	265	-	-	-	-	GO:0007165(signal transduction)	-	-	-	VDD38791.1	9.6e-107	391.7	VDD38791.1 unnamed protein product [Brassica oleracea]	Q94F39|AFP3_ARATH	9.35e-106	309	Ninja-family protein AFP3 OS=Arabidopsis thaliana OX=3702 GN=AFP3 PE=1 SV=1
A03G005430.1	4.79581	4.0305	4.28e-279	1.17e-277	UP	92	KOG4197	4.48e-15	70.1	General function prediction only	-	-	-	-	XP_009133032.1	9.6e-30	134.4	XP_009133032.1 PREDICTED: uncharacterized protein LOC103857576 [Brassica rapa]	-	-	-	-
A06G033430.1	4.79573	9.02149	0	0	UP	453	-	-	-	-	-	-	-	K19366 SPG20; spartin	XP_013643376.1	2.3e-225	786.6	XP_013643376.1 protein EARLY-RESPONSIVE TO DEHYDRATION 7, chloroplastic [Brassica napus]	O48832|ERD7_ARATH	0	783	Protein EARLY-RESPONSIVE TO DEHYDRATION 7, chloroplastic OS=Arabidopsis thaliana OX=3702 GN=ERD7 PE=1 SV=1
A01G023020.1	4.79429	7.01926	0	0	UP	294	KOG0048	2.99e-128	368	Transcription	-	-	-	K09422 MYBP; transcription factor MYB, plant	XP_009101651.2	9.5e-148	528.1	XP_009101651.2 PREDICTED: transcription factor MYB44-like [Brassica rapa]	Q9SN12|MYB77_ARATH	1.27e-127	368	Transcription factor MYB77 OS=Arabidopsis thaliana OX=3702 GN=MYB77 PE=1 SV=1
A02G043140.1	4.79354	7.92193	0	0	UP	264	-	-	-	-	GO:0006355(regulation of transcription, DNA-templated)	-	GO:0003677(DNA binding)	-	VDD27371.1	2.8e-143	513.1	VDD27371.1 unnamed protein product [Brassica oleracea]	Q8H115|NA102_ARATH	1.21e-160	451	NAC domain-containing protein 102 OS=Arabidopsis thaliana OX=3702 GN=NAC102 PE=1 SV=1
A01G000880.1	4.78857	5.50521	0	0	UP	347	KOG0583	0	579	Signal transduction mechanisms	GO:0006468(protein phosphorylation)	-	GO:0004672(protein kinase activity),GO:0005524(ATP binding)	K14498 SNRK2; serine/threonine-protein kinase SRK2 [EC:2.7.11.1]	XP_009129882.1	5.9e-189	665.2	XP_009129882.1 PREDICTED: serine/threonine-protein kinase SRK2F [Brassica rapa]	Q9SMQ4|SRK2F_ARATH	0	579	Serine/threonine-protein kinase SRK2F OS=Arabidopsis thaliana OX=3702 GN=SRK2F PE=1 SV=1
C07G033680.1	4.78214	-0.577188	0.00535374	0.00793759	UP	586	-	-	-	-	-	-	-	-	XP_013597340.1	4.7e-130	470.3	XP_013597340.1 PREDICTED: cell wall protein PRY3-like isoform X1 [Brassica oleracea var. oleracea]	-	-	-	-
A07G027130.1	4.77773	-0.567317	0.00486136	0.00723882	UP	284	KOG1584	1.8e-140	400	General function prediction only	-	-	GO:0008146(sulfotransferase activity)	-	RID55007.1	6.3e-149	531.9	RID55007.1 hypothetical protein BRARA_G02291 [Brassica rapa]	Q9C9C9|SOT18_ARATH	7.63e-140	400	Cytosolic sulfotransferase 18 OS=Arabidopsis thaliana OX=3702 GN=SOT18 PE=1 SV=1
A04G002050.1	4.77742	-0.59488	1.07e-23	4.86e-23	UP	104	-	-	-	-	-	GO:0005576(extracellular region)	GO:0008200(ion channel inhibitor activity),GO:0019871(sodium channel inhibitor activity)	-	XP_009138903.1	8.8e-56	221.1	XP_009138903.1 PREDICTED: defensin-like protein 193 [Brassica rapa]	P26780|DEF2_SINAL	6.29e-13	62.4	Defensin-like protein 2 OS=Sinapis alba OX=3728 PE=1 SV=2
A09G035770.1	4.7746	-1.05916	0.00479162	0.00713867	UP	159	KOG0710	1.94e-75	224	Posttranslational modification, protein turnover, chaperones	-	-	-	K13993 HSP20; HSP20 family protein	XP_013717413.1	9.3e-73	278.1	XP_013717413.1 22.0 kDa heat shock protein [Brassica napus]	Q38806|HSP22_ARATH	8.21e-75	224	22.0 kDa heat shock protein OS=Arabidopsis thaliana OX=3702 GN=HSP22.0 PE=2 SV=1
C02G015140.1	4.77299	3.98846	1.67e-177	3.2e-176	UP	66	-	-	-	-	-	-	-	-	-	-	-	-	-	-	-	-
A09G056670.1	4.77212	1.74186	0.00425201	0.0063731	UP	400	KOG2785	0	639	General function prediction only	-	-	GO:0003676(nucleic acid binding),GO:0008270(zinc ion binding)	K14816 REI1; pre-60S factor REI1	CDY34766.1	2.3e-181	640.2	CDY34766.1 BnaA09g41330D [Brassica napus]	Q9ZQ18|REIL2_ARATH	0	639	Cytoplasmic 60S subunit biogenesis factor REI1 homolog 2 OS=Arabidopsis thaliana OX=3702 GN=REIL2 PE=1 SV=1
C05G052310.1	4.77085	1.93359	2.97e-52	2.37e-51	UP	334	KOG0014	8.29e-81	249	Transcription	GO:0045944(positive regulation of transcription by RNA polymerase II)	-	GO:0003677(DNA binding),GO:0046983(protein dimerization activity),GO:0000981(DNA-binding transcription factor activity, RNA polymerase II-specific),GO:0000987(cis-regulatory region sequence-specific DNA binding)	-	XP_013584995.1	1.9e-168	597	XP_013584995.1 PREDICTED: agamous-like MADS-box protein AGL80 [Brassica oleracea var. oleracea]	Q9FJK3|AGL80_ARATH	3.52e-80	249	Agamous-like MADS-box protein AGL80 OS=Arabidopsis thaliana OX=3702 GN=AGL80 PE=1 SV=1
A04G009300.1	4.76838	8.30804	0	0	UP	404	KOG4293	8.91e-130	380	Signal transduction mechanisms	-	-	-	-	XP_009124258.1	1.1e-234	817.4	XP_009124258.1 PREDICTED: cytochrome b561 and DOMON domain-containing protein At5g35735 [Brassica rapa]	Q9FKH6|B561P_ARATH	0	660	Cytochrome b561 and DOMON domain-containing protein At5g35735 OS=Arabidopsis thaliana OX=3702 GN=At5g35735 PE=2 SV=1
A03G042140.1	4.76703	0.667162	3.41e-25	1.6e-24	UP	155	KOG3482	4.27e-55	169	RNA processing and modification	GO:0000398(mRNA splicing, via spliceosome),GO:0000387(spliceosomal snRNP assembly)	GO:0005681(spliceosomal complex)	-	K11098 SNRPF, SMF; small nuclear ribonucleoprotein F	XP_022572718.1	4.4e-51	206.1	XP_022572718.1 probable small nuclear ribonucleoprotein F isoform X2 [Brassica napus]	Q9SUM2|RUXF_ARATH	1.81e-54	169	Probable small nuclear ribonucleoprotein F OS=Arabidopsis thaliana OX=3702 GN=At4g30220 PE=3 SV=1
A10G005810.1	4.76629	4.40301	0	0	UP	426	KOG0698	0	634	Signal transduction mechanisms	-	-	GO:0004722(protein serine/threonine phosphatase activity)	K14497 PP2C; protein phosphatase 2C [EC:3.1.3.16]	XP_009118961.1	4.8e-225	785.4	XP_009118961.1 PREDICTED: protein phosphatase 2C 3 [Brassica rapa]	Q9LNW3|P2C03_ARATH	0	634	Protein phosphatase 2C 3 OS=Arabidopsis thaliana OX=3702 GN=AIP1 PE=1 SV=1
A06G010840.1	4.76417	6.95446	0	0	UP	618	-	-	-	-	GO:0006952(defense response),GO:0012501(programmed cell death),GO:2000031(regulation of salicylic acid mediated signaling pathway)	-	-	-	CDY45289.1	0	1274.6	CDY45289.1 BnaA06g09590D [Brassica napus]	Q8L612|MACP1_ARATH	0	1146	MACPF domain-containing protein At1g14780 OS=Arabidopsis thaliana OX=3702 GN=At1g14780 PE=2 SV=1
C05G031470.1	4.76394	-0.803956	0.00529419	0.00785412	UP	307	-	-	-	-	-	-	-	-	XP_013689245.1	1.8e-104	384.4	XP_013689245.1 uncharacterized protein LOC106393039 [Brassica napus]	-	-	-	-
C04G060770.1	4.75967	3.26167	4.49e-281	1.24e-279	UP	477	-	-	-	-	GO:0006355(regulation of transcription, DNA-templated)	-	GO:0003700(DNA-binding transcription factor activity),GO:0043565(sequence-specific DNA binding)	K13424 WRKY33; WRKY transcription factor 33	XP_013637529.1	1e-239	834.3	XP_013637529.1 PREDICTED: probable WRKY transcription factor 33 [Brassica oleracea var. oleracea]	Q8S8P5|WRK33_ARATH	0	673	Probable WRKY transcription factor 33 OS=Arabidopsis thaliana OX=3702 GN=WRKY33 PE=1 SV=2
C08G050660.1	4.75854	3.26542	1.36e-213	2.98e-212	UP	232	-	-	-	-	GO:0006351(transcription, DNA-templated)	-	GO:0043565(sequence-specific DNA binding)	-	XP_013602918.1	1.5e-124	450.7	XP_013602918.1 PREDICTED: transcription factor TGA4-like [Brassica oleracea var. oleracea]	Q84JC2|DOGL4_ARATH	1.21e-13	70.9	Protein DOG1-like 4 OS=Arabidopsis thaliana OX=3702 GN=DOGL4 PE=2 SV=1
A05G034300.1	4.75608	6.84308	0	0	UP	684	KOG1157	0	1179	Signal transduction mechanisms	GO:0015969(guanosine tetraphosphate metabolic process)	-	-	K00951 relA; GTP pyrophosphokinase [EC:2.7.6.5]	VDC72635.1	0	1391.3	VDC72635.1 unnamed protein product [Brassica rapa]	Q9LVJ3|RSH2C_ARATH	0	1179	Probable GTP diphosphokinase RSH2, chloroplastic OS=Arabidopsis thaliana OX=3702 GN=RSH2 PE=2 SV=1
A09G064310.1	4.75439	6.03457	0	0	UP	1399	-	-	-	-	GO:0016310(phosphorylation)	-	GO:0005524(ATP binding),GO:0016301(kinase activity)	K08244 R1; alpha-glucan, water dikinase [EC:2.7.9.4]	XP_013716410.1	0	2725.7	XP_013716410.1 alpha-glucan water dikinase 1, chloroplastic [Brassica napus]	Q9SAC6|GWD1_ARATH	0	2516	Alpha-glucan water dikinase 1, chloroplastic OS=Arabidopsis thaliana OX=3702 GN=GWD1 PE=1 SV=2
C08G044170.1	4.75367	6.33691	0	0	UP	520	KOG2547	0	751	Lipid transport and metabolism; Cell wall/membrane/envelope biogenesis	-	-	GO:0016757(glycosyltransferase activity)	-	XP_013664458.1	1.7e-309	1066.2	XP_013664458.1 uncharacterized protein BNAC08G36500D isoform X1 [Brassica napus]	Q5U4S8|CEGTB_XENLA	2.53e-06	53.5	Ceramide glucosyltransferase-B OS=Xenopus laevis OX=8355 GN=ugcg-b PE=2 SV=1
C08G046110.1	4.75355	8.15577	0	0	UP	267	KOG0417	3.43e-107	308	Posttranslational modification, protein turnover, chaperones	-	-	-	K10580 UBE2N, BLU, UBC13; ubiquitin-conjugating enzyme E2 N [EC:2.3.2.23]	NP_564011.1	2.2e-79	300.8	NP_564011.1 ubiquitin-conjugating enzyme 36 [Arabidopsis thaliana]	Q9FZ48|UBC36_ARATH	1.46e-106	308	Ubiquitin-conjugating enzyme E2 36 OS=Arabidopsis thaliana OX=3702 GN=UBC36 PE=1 SV=1
A02G025540.1	4.7533	6.99704	0	0	UP	290	-	-	-	-	GO:0006355(regulation of transcription, DNA-templated)	-	GO:0003700(DNA-binding transcription factor activity),GO:0043565(sequence-specific DNA binding)	-	NP_001288924.1	1.6e-126	457.6	NP_001288924.1 probable WRKY transcription factor 40 [Brassica rapa]	Q9SAH7|WRK40_ARATH	0	519	Probable WRKY transcription factor 40 OS=Arabidopsis thaliana OX=3702 GN=WRKY40 PE=1 SV=1
C08G017580.1	4.7474	7.9689	0	0	UP	761	KOG1134	0	776	General function prediction only	-	GO:0016020(membrane)	GO:0005227(calcium activated cation channel activity)	K21989 TMEM63, CSC1; calcium permeable stress-gated cation channel	XP_013750817.1	0	1502.3	XP_013750817.1 CSC1-like protein At1g10090 [Brassica napus]	Q94A87|CSCL9_ARATH	0	1282	CSC1-like protein At1g10090 OS=Arabidopsis thaliana OX=3702 GN=At1g10090 PE=1 SV=1
A02G010910.1	4.74388	5.65284	0	0	UP	160	KOG1721	5.55e-93	268	General function prediction only	-	-	-	-	CDY65692.1	1.2e-64	251.1	CDY65692.1 BnaA02g06790D [Brassica napus]	Q42410|ZAT12_ARATH	2.35e-92	268	Zinc finger protein ZAT12 OS=Arabidopsis thaliana OX=3702 GN=ZAT12 PE=2 SV=1
C02G031920.1	4.73811	1.58618	6.03e-53	4.85e-52	UP	907	KOG0535	0	898	Energy production and conversion	GO:0006809(nitric oxide biosynthetic process),GO:0042128(nitrate assimilation)	-	GO:0016491(oxidoreductase activity),GO:0030151(molybdenum ion binding),GO:0050464(nitrate reductase (NADPH) activity)	K10534 NR; nitrate reductase (NAD(P)H) [EC:1.7.1.1 1.7.1.2 1.7.1.3]	XP_013708150.1	0	1879.4	XP_013708150.1 nitrate reductase [NADH], clone PBNBR1412-like [Brassica napus]	P39868|NIA2_BRANA	0	1713	Nitrate reductase [NADH], clone PBNBR1412 OS=Brassica napus OX=3708 GN=NIA2 PE=2 SV=1
C08G018430.1	4.73702	1.84444	2.26e-48	1.69e-47	UP	820	-	-	-	-	GO:0006468(protein phosphorylation),GO:0048544(recognition of pollen)	-	GO:0004672(protein kinase activity),GO:0004674(protein serine/threonine kinase activity),GO:0005524(ATP binding)	-	XP_013662147.1	0	1660.2	XP_013662147.1 G-type lectin S-receptor-like serine/threonine-protein kinase At1g61360 [Brassica napus]	O64784|Y1136_ARATH	0	1200	G-type lectin S-receptor-like serine/threonine-protein kinase At1g61360 OS=Arabidopsis thaliana OX=3702 GN=At1g61360 PE=2 SV=1
C07G051870.1	4.73672	5.57505	0	0	UP	345	KOG1595	0	581	General function prediction only	-	-	GO:0046872(metal ion binding)	-	XP_013661492.1	5.6e-208	728.4	XP_013661492.1 zinc finger CCCH domain-containing protein 49-like [Brassica napus]	Q9M0G2|C3H49_ARATH	0	581	Zinc finger CCCH domain-containing protein 49 OS=Arabidopsis thaliana OX=3702 GN=At4g29190 PE=2 SV=1
A05G012870.1	4.7361	1.93782	9.75e-92	1.16e-90	UP	164	-	-	-	-	-	-	-	-	XP_013748683.1	9.8e-86	321.2	XP_013748683.1 uncharacterized protein BNAA05G10770D [Brassica napus]	-	-	-	-
C06G038920.1	4.73536	6.91202	0	0	UP	383	-	-	-	-	-	-	GO:0016757(glycosyltransferase activity)	-	CDY11621.1	3.5e-227	792.3	CDY11621.1 BnaC06g31180D [Brassica napus]	O04536|GATL9_ARATH	0	714	Probable galacturonosyltransferase-like 9 OS=Arabidopsis thaliana OX=3702 GN=GATL9 PE=2 SV=1
A05G040040.1	4.73362	6.57764	0	0	UP	652	-	-	-	-	GO:0005975(carbohydrate metabolic process)	-	GO:0033926(glycopeptide alpha-N-acetylgalactosaminidase activity)	-	CDY24687.1	0	1318.9	CDY24687.1 BnaA05g30860D [Brassica napus]	B9DFA8|INVC_ARATH	0	1146	Alkaline/neutral invertase C, mitochondrial OS=Arabidopsis thaliana OX=3702 GN=INVC PE=1 SV=1
A09G054550.1	4.72395	3.98512	0	0	UP	230	KOG0483	3.25e-116	332	Transcription	GO:0006355(regulation of transcription, DNA-templated)	-	GO:0003677(DNA binding),GO:0003700(DNA-binding transcription factor activity),GO:0043565(sequence-specific DNA binding)	K09338 HD-ZIP; homeobox-leucine zipper protein	XP_009116857.1	1.9e-98	364	XP_009116857.1 PREDICTED: homeobox-leucine zipper protein ATHB-12 [Brassica rapa]	Q9M276|ATB12_ARATH	1.38e-115	332	Homeobox-leucine zipper protein ATHB-12 OS=Arabidopsis thaliana OX=3702 GN=ATHB-12 PE=1 SV=1
A08G014930.1	4.72316	7.06702	0	0	UP	265	-	-	-	-	GO:0006355(regulation of transcription, DNA-templated)	-	GO:0003700(DNA-binding transcription factor activity),GO:0003677(DNA binding)	-	XP_013656183.1	3.1e-142	509.6	XP_013656183.1 ethylene-responsive transcription factor ERF109 [Brassica napus]	Q9SZ06|EF109_ARATH	1.79e-98	291	Ethylene-responsive transcription factor ERF109 OS=Arabidopsis thaliana OX=3702 GN=ERF109 PE=1 SV=1
C07G053150.1	4.72228	3.29975	2.08e-197	4.29e-196	UP	340	-	-	-	-	-	-	-	-	VDD40722.1	3.6e-175	619.4	VDD40722.1 unnamed protein product [Brassica oleracea]	Q9FG14|MYOB7_ARATH	2.16e-20	95.1	Myosin-binding protein 7 OS=Arabidopsis thaliana OX=3702 GN=MYOB7 PE=1 SV=1
A09G049130.1	4.7178	4.85402	3.25e-287	9.16e-286	UP	251	-	-	-	-	GO:0009813(flavonoid biosynthetic process)	-	GO:0045430(chalcone isomerase activity),GO:0016872(intramolecular lyase activity)	K01859 E5.5.1.6; chalcone isomerase [EC:5.5.1.6]	XP_013708457.1	1.8e-134	483.8	XP_013708457.1 chalcone--flavonone isomerase [Brassica napus]	O22651|CFI_RAPSA	5.24e-163	454	Chalcone--flavonone isomerase OS=Raphanus sativus OX=3726 GN=CHI PE=2 SV=1
A08G030640.1	4.7133	4.68501	0	0	UP	459	-	-	-	-	-	-	-	K01648 ACLY; ATP citrate (pro-S)-lyase [EC:2.3.3.8]	CDY20964.1	1e-225	787.7	CDY20964.1 BnaA08g25610D [Brassica napus]	-	-	-	-
A06G012540.1	4.70994	5.93759	0	0	UP	155	-	-	-	-	-	-	-	-	XP_013641620.1	3.4e-80	302.8	XP_013641620.1 uncharacterized protein LOC106346747 [Brassica napus]	-	-	-	-
A05G036960.1	4.70976	4.83607	4.33e-194	8.86e-193	UP	247	-	-	-	-	GO:0006355(regulation of transcription, DNA-templated)	-	GO:0003700(DNA-binding transcription factor activity),GO:0003677(DNA binding)	K09286 EREBP; EREBP-like factor	XP_022575543.1	7.7e-143	511.5	XP_022575543.1 dehydration-responsive element-binding protein 2B [Brassica napus]	O82133|DRE2B_ARATH	1.33e-69	219	Dehydration-responsive element-binding protein 2B OS=Arabidopsis thaliana OX=3702 GN=DREB2B PE=2 SV=1
A06G021980.1	4.7082	5.11322	0	0	UP	482	KOG1347	0	850	General function prediction only	GO:1990961(xenobiotic detoxification by transmembrane export across the plasma membrane),GO:0055085(transmembrane transport)	GO:0016020(membrane)	GO:0042910(xenobiotic transmembrane transporter activity),GO:0015297(antiporter activity)	K03327 TC.MATE, SLC47A, norM, mdtK, dinF; multidrug resistance protein, MATE family	CDY12351.1	2.8e-266	922.5	CDY12351.1 BnaA06g19930D [Brassica napus]	Q9C9M8|DTX9_ARATH	0	850	Protein DETOXIFICATION 9 OS=Arabidopsis thaliana OX=3702 GN=DTX9 PE=2 SV=1
C09G039210.1	4.70782	0.665423	9.84e-34	5.69e-33	UP	512	KOG0743	0	924	Posttranslational modification, protein turnover, chaperones	-	-	GO:0005524(ATP binding),GO:0016887(ATP hydrolysis activity)	-	XP_013695547.1	6.2e-280	968	XP_013695547.1 AAA-ATPase At5g57480 [Brassica napus]	Q9FKM3|AATPK_ARATH	0	924	AAA-ATPase At5g57480 OS=Arabidopsis thaliana OX=3702 GN=At5g57480 PE=3 SV=1
A08G008210.1	4.70678	1.66339	6.65e-63	6.03e-62	UP	555	-	-	-	-	-	-	-	-	CDY41739.1	0	1101.3	CDY41739.1 BnaA08g06940D [Brassica napus]	Q8RY59|RCD1_ARATH	0	834	Inactive poly [ADP-ribose] polymerase RCD1 OS=Arabidopsis thaliana OX=3702 GN=RCD1 PE=1 SV=1
C09G060260.1	4.70675	4.86907	0	0	UP	970	KOG0470	0	1697	Carbohydrate transport and metabolism	GO:0005975(carbohydrate metabolic process)	-	GO:0051060(pullulanase activity),GO:0004553(hydrolase activity, hydrolyzing O-glycosyl compounds)	-	CDY51316.1	0	1979.9	CDY51316.1 BnaCnng20610D [Brassica napus]	Q8GTR4|PULA1_ARATH	0	1712	Pullulanase 1, chloroplastic OS=Arabidopsis thaliana OX=3702 GN=PU1 PE=1 SV=2
C07G046050.1	4.70523	3.09257	3.76e-07	8.08e-07	UP	357	KOG2903	0	590	Posttranslational modification, protein turnover, chaperones	GO:0006749(glutathione metabolic process)	-	GO:0004364(glutathione transferase activity),GO:0005515(protein binding)	K07393 ECM4, yqjG; glutathionyl-hydroquinone reductase [EC:1.8.5.7]	XP_013717496.1	4.3e-211	738.8	XP_013717496.1 uncharacterized protein LOC106421194 isoform X1 [Brassica napus]	P42620|YQJG_ECOLI	1.16e-107	321	Glutathionyl-hydroquinone reductase YqjG OS=Escherichia coli (strain K12) OX=83333 GN=yqjG PE=1 SV=1
C03G055840.1	4.70346	3.14706	3.51e-183	6.86e-182	UP	196	-	-	-	-	-	-	GO:0005515(protein binding)	-	XP_013626813.1	1.1e-94	351.3	XP_013626813.1 PREDICTED: uncharacterized protein LOC106332863 [Brassica oleracea var. oleracea]	-	-	-	-
A09G065220.1	4.70339	5.79308	0	0	UP	366	KOG1950	0	616	Carbohydrate transport and metabolism	GO:0006012(galactose metabolic process)	-	GO:0047216(inositol 3-alpha-galactosyltransferase activity),GO:0016757(glycosyltransferase activity)	K18819 GOLS; inositol 3-alpha-galactosyltransferase [EC:2.4.1.123]	XP_009118321.1	1.7e-218	763.5	XP_009118321.1 PREDICTED: galactinol synthase 3 [Brassica rapa]	O80518|GOLS3_ARATH	0	616	Galactinol synthase 3 OS=Arabidopsis thaliana OX=3702 GN=GOLS3 PE=1 SV=1
C08G015010.1	4.7012	0.688582	9.56e-39	6.09e-38	UP	294	KOG3011	0	514	Posttranslational modification, protein turnover, chaperones	-	-	-	K20417 FAD4; palmitoyl-[glycerolipid] 3-(E)-desaturase [EC:1.14.19.43]	XP_013603083.1	4.2e-172	609	XP_013603083.1 PREDICTED: fatty acid desaturase 4, chloroplastic-like [Brassica oleracea var. oleracea]	Q9SZ42|FAD4_ARATH	0	514	Fatty acid desaturase 4, chloroplastic OS=Arabidopsis thaliana OX=3702 GN=FAD4 PE=1 SV=1
C01G006390.1	4.69793	0.885833	1.19e-55	9.94e-55	UP	700	KOG1172	0	1137	Inorganic ion transport and metabolism	GO:0006820(anion transport)	GO:0016021(integral component of membrane),GO:0016020(membrane)	GO:0005452(inorganic anion exchanger activity)	K24194 BOR; boron transporter	XP_022550239.1	0	1238	XP_022550239.1 probable boron transporter 7 isoform X2 [Brassica napus]	Q9SUU1|BOR7_ARATH	0	1170	Probable boron transporter 7 OS=Arabidopsis thaliana OX=3702 GN=BOR7 PE=2 SV=3
C02G006560.1	4.69429	0.514207	3.67e-23	1.64e-22	UP	384	KOG0069	0	683	Energy production and conversion	-	-	GO:0051287(NAD binding),GO:0016616(oxidoreductase activity, acting on the CH-OH group of donors, NAD or NADP as acceptor),GO:0008863(formate dehydrogenase (NAD+) activity)	K00122 FDH; formate dehydrogenase [EC:1.17.1.9]	XP_013726138.1	1.2e-222	777.3	XP_013726138.1 formate dehydrogenase, chloroplastic/mitochondrial [Brassica napus]	Q9S7E4|FDH_ARATH	0	683	Formate dehydrogenase, chloroplastic/mitochondrial OS=Arabidopsis thaliana OX=3702 GN=FDH1 PE=1 SV=1
C01G020030.1	4.69296	4.05472	2.9e-265	7.63e-264	UP	143	-	-	-	-	-	-	-	-	RID78746.1	1.8e-51	207.2	RID78746.1 hypothetical protein BRARA_A01540 [Brassica rapa]	-	-	-	-
C03G037260.1	4.69278	3.53683	7.64e-237	1.82e-235	UP	489	-	-	-	-	GO:0005975(carbohydrate metabolic process)	-	GO:0004553(hydrolase activity, hydrolyzing O-glycosyl compounds)	-	XP_013684537.1	2.3e-284	982.6	XP_013684537.1 probable glucan endo-1,3-beta-glucosidase A6 [Brassica napus]	Q06915|EA6_ARATH	3.67e-176	506	Probable glucan endo-1,3-beta-glucosidase A6 OS=Arabidopsis thaliana OX=3702 GN=A6 PE=2 SV=1
C03G027650.1	4.68747	1.22435	8.18e-23	3.61e-22	UP	384	-	-	-	-	-	-	GO:0046983(protein dimerization activity)	-	XP_013622671.1	1.8e-167	594	XP_013622671.1 PREDICTED: transcription factor FER-LIKE IRON DEFICIENCY-INDUCED TRANSCRIPTION FACTOR-like [Brassica oleracea var. oleracea]	Q0V7X4|FIT_ARATH	0	525	Transcription factor FER-LIKE IRON DEFICIENCY-INDUCED TRANSCRIPTION FACTOR OS=Arabidopsis thaliana OX=3702 GN=FIT PE=1 SV=1
C04G044060.1	4.68729	0.804179	3.06e-50	2.36e-49	UP	151	-	-	-	-	-	-	-	-	RQL90776.1	5e-36	156	RQL90776.1 hypothetical protein DY000_00016974 [Brassica cretica]	-	-	-	-
C03G051040.1	4.68683	0.749608	1.32e-47	9.75e-47	UP	222	KOG0800	1.18e-139	390	Posttranslational modification, protein turnover, chaperones	-	-	-	-	XP_013675118.1	2.9e-88	330.1	XP_013675118.1 NEP1-interacting protein-like 1 [Brassica napus]	Q9FKX5|NIPL1_ARATH	5.02e-139	390	NEP1-interacting protein-like 1 OS=Arabidopsis thaliana OX=3702 GN=ATL27 PE=2 SV=1
C03G051470.1	4.68546	1.36102	6.93e-32	3.84e-31	UP	69	-	-	-	-	-	-	-	-	XP_013627656.1	1.8e-33	146.4	XP_013627656.1 PREDICTED: RPM1-interacting protein 4-like [Brassica oleracea var. oleracea]	O22633|NOI4_ARATH	3.04e-18	73.9	Protein NOI4 OS=Arabidopsis thaliana OX=3702 GN=NOI4 PE=1 SV=1
C09G039990.1	4.68321	8.07029	0	0	UP	185	KOG4824	1.07e-124	350	Cell wall/membrane/envelope biogenesis	-	-	-	K03098 APOD; apolipoprotein D and lipocalin family protein	XP_013606579.1	5.1e-107	392.1	XP_013606579.1 PREDICTED: outer membrane lipoprotein Blc [Brassica oleracea var. oleracea]	Q9FGT8|TIL_ARATH	4.52e-124	350	Temperature-induced lipocalin-1 OS=Arabidopsis thaliana OX=3702 GN=TIL PE=1 SV=1
C01G012890.1	4.68253	7.55897	0	0	UP	459	KOG0192	0	773	Signal transduction mechanisms	GO:0006468(protein phosphorylation)	-	GO:0005515(protein binding),GO:0004672(protein kinase activity)	-	XP_013597245.1	2.5e-235	819.7	XP_013597245.1 PREDICTED: probable serine/threonine-protein kinase drkC [Brassica oleracea var. oleracea]	F4IS56|ILK1_ARATH	1.49e-131	391	Integrin-linked protein kinase 1 OS=Arabidopsis thaliana OX=3702 GN=ILK1 PE=1 SV=1
C03G066840.1	4.68209	8.23325	0	0	UP	178	-	-	-	-	-	-	GO:0005515(protein binding)	-	XP_013686335.1	8.1e-102	374.8	XP_013686335.1 PLAT domain-containing protein 1 [Brassica napus]	O65660|PLAT1_ARATH	3.29e-117	332	PLAT domain-containing protein 1 OS=Arabidopsis thaliana OX=3702 GN=PLAT1 PE=1 SV=1
C07G042330.1	4.68125	3.78798	2.22e-202	4.66e-201	UP	112	KOG1759	3.53e-74	217	Defense mechanisms	-	-	-	K07253 MIF; phenylpyruvate tautomerase [EC:5.3.2.1]	XP_013595772.1	4.2e-56	222.2	XP_013595772.1 PREDICTED: macrophage migration inhibitory factor homolog [Brassica oleracea var. oleracea]	P81748|MIFH_TRITR	3.69e-08	50.8	Macrophage migration inhibitory factor homolog OS=Trichuris trichiura OX=36087 PE=1 SV=2
C05G048180.1	4.67868	4.79762	4.25e-281	1.17e-279	UP	311	-	-	-	-	GO:0006355(regulation of transcription, DNA-templated)	-	GO:0003700(DNA-binding transcription factor activity),GO:0003677(DNA binding)	K09286 EREBP; EREBP-like factor	XP_013587545.1	1.2e-172	610.9	XP_013587545.1 PREDICTED: dehydration-responsive element-binding protein 2B [Brassica oleracea var. oleracea]	O82133|DRE2B_ARATH	3e-107	318	Dehydration-responsive element-binding protein 2B OS=Arabidopsis thaliana OX=3702 GN=DREB2B PE=2 SV=1
C06G042710.1	4.67617	3.68713	2.09e-161	3.71e-160	UP	379	-	-	-	-	-	GO:0016020(membrane)	GO:0016757(glycosyltransferase activity)	-	VDD64377.1	1.5e-217	760.4	VDD64377.1 unnamed protein product [Brassica oleracea]	Q65XS5|BC10_ORYSJ	2.06e-44	160	Glycosyltransferase BC10 OS=Oryza sativa subsp. japonica OX=39947 GN=BC10 PE=1 SV=1
C07G049410.1	4.67444	-0.104459	8.58e-26	4.11e-25	UP	76	-	-	-	-	-	-	-	-	-	-	-	-	-	-	-	-
C06G036620.1	4.6742	4.31922	0	0	UP	199	-	-	-	-	-	-	-	-	XP_013590449.1	3.8e-108	396	XP_013590449.1 PREDICTED: uncharacterized protein LOC106298861 [Brassica oleracea var. oleracea]	-	-	-	-
C05G013480.1	4.67377	5.9745	0	0	UP	647	KOG0101	0	1252	Posttranslational modification, protein turnover, chaperones	-	-	GO:0005524(ATP binding),GO:0140662(ATP-dependent protein folding chaperone)	K03283 HSPA1s; heat shock 70kDa protein 1/2/6/8	XP_013692504.1	0	1207.2	XP_013692504.1 heat shock 70 kDa protein 5-like [Brassica napus]	Q9S9N1|HSP7E_ARATH	0	1252	Heat shock 70 kDa protein 5 OS=Arabidopsis thaliana OX=3702 GN=HSP70-5 PE=2 SV=1
C03G037320.1	4.67374	0.239398	1.11e-36	6.81e-36	UP	146	KOG0554	3.53e-75	236	Translation, ribosomal structure and biogenesis	GO:0006418(tRNA aminoacylation for protein translation)	-	GO:0000166(nucleotide binding),GO:0004812(aminoacyl-tRNA ligase activity),GO:0005524(ATP binding)	-	VDC92872.1	4.7e-79	298.9	VDC92872.1 unnamed protein product [Brassica oleracea]	Q9SW95|SYNC2_ARATH	1.5e-74	236	Asparagine--tRNA ligase, cytoplasmic 2 OS=Arabidopsis thaliana OX=3702 GN=SYNC2 PE=1 SV=2
A07G041890.1	4.6718	-0.15845	6.66e-26	3.2e-25	UP	177	-	-	-	-	GO:0006355(regulation of transcription, DNA-templated)	GO:0005634(nucleus)	-	K14484 IAA; auxin-responsive protein IAA	XP_009106752.1	5.4e-98	362.1	XP_009106752.1 PREDICTED: auxin-responsive protein IAA15 [Brassica rapa]	Q9C966|IAA15_ARATH	1.18e-86	254	Auxin-responsive protein IAA15 OS=Arabidopsis thaliana OX=3702 GN=IAA15 PE=2 SV=1
C03G019100.1	4.66391	4.85358	0	0	UP	113	-	-	-	-	-	-	-	-	VDC89001.1	1e-57	227.6	VDC89001.1 unnamed protein product [Brassica oleracea]	O64687|TIF5B_ARATH	4.18e-33	115	Protein TIFY 5B OS=Arabidopsis thaliana OX=3702 GN=TIFY 5B PE=2 SV=1
C09G001480.1	4.66316	2.3402	4.53e-118	6.4e-117	UP	202	KOG3227	2.02e-77	231	Transcription	-	-	GO:0003713(transcription coactivator activity)	-	XP_022568425.1	1.7e-63	247.7	XP_022568425.1 GRF1-interacting factor 1-like isoform X2 [Brassica napus]	Q8L8A5|GIF1_ARATH	1.85e-85	254	GRF1-interacting factor 1 OS=Arabidopsis thaliana OX=3702 GN=GIF1 PE=1 SV=1
A09G018670.1	4.6624	7.13134	0	0	UP	330	KOG1950	0	577	Carbohydrate transport and metabolism	GO:0006012(galactose metabolic process)	-	GO:0016757(glycosyltransferase activity),GO:0047216(inositol 3-alpha-galactosyltransferase activity)	K18819 GOLS; inositol 3-alpha-galactosyltransferase [EC:2.4.1.123]	XP_009113368.1	3.2e-200	702.6	XP_009113368.1 PREDICTED: galactinol synthase 2 [Brassica rapa]	Q9FXB2|GOLS2_ARATH	0	577	Galactinol synthase 2 OS=Arabidopsis thaliana OX=3702 GN=GOLS2 PE=1 SV=1
C06G043800.1	4.66159	2.09783	1.02e-68	9.81e-68	UP	275	KOG3071	6.7e-169	469	Lipid transport and metabolism	-	GO:0016021(integral component of membrane)	GO:0009922(fatty acid elongase activity)	-	XP_013699431.1	1.7e-143	513.8	XP_013699431.1 elongation of fatty acids protein 3-like [Brassica napus]	Q9SYY4|ELO3L_ARATH	2.84e-115	335	Elongation of fatty acids protein 3-like OS=Arabidopsis thaliana OX=3702 GN=HOS3 PE=2 SV=1
A08G003550.1	4.66113	5.71887	0	0	UP	467	KOG4155	0	807	General function prediction only	-	-	GO:0005515(protein binding)	-	XP_009107301.1	2.4e-222	776.5	XP_009107301.1 PREDICTED: myosin heavy chain kinase B [Brassica rapa]	O48716|JGB_ARATH	9.78e-157	455	Protein JINGUBANG OS=Arabidopsis thaliana OX=3702 GN=JGB PE=1 SV=1
A08G001600.1	4.6568	5.13641	0	0	UP	188	-	-	-	-	GO:0006355(regulation of transcription, DNA-templated)	-	GO:0003700(DNA-binding transcription factor activity),GO:0003677(DNA binding)	K09286 EREBP; EREBP-like factor	XP_013654620.1	2.7e-103	379.8	XP_013654620.1 ethylene-responsive transcription factor 8-like [Brassica napus]	Q9MAI5|ERF79_ARATH	4.42e-72	218	Ethylene-responsive transcription factor 8 OS=Arabidopsis thaliana OX=3702 GN=ERF8 PE=1 SV=1
A06G047880.1	4.65659	4.80651	1.41e-303	4.19e-302	UP	264	-	-	-	-	GO:0019953(sexual reproduction)	GO:0005576(extracellular region)	-	-	RID60790.1	8.2e-151	538.1	RID60790.1 hypothetical protein BRARA_F03915 [Brassica rapa]	Q9LZT4|EXLA1_ARATH	5.9e-158	442	Expansin-like A1 OS=Arabidopsis thaliana OX=3702 GN=EXLA1 PE=2 SV=1
C01G022460.1	4.65247	6.0766	0	0	UP	281	-	-	-	-	-	-	-	-	XP_013671594.1	3.9e-159	565.8	XP_013671594.1 uncharacterized protein LOC106376093 [Brassica napus]	-	-	-	-
C04G057630.1	4.65221	3.01636	4.96e-189	9.98e-188	UP	439	KOG0610	0	801	General function prediction only	GO:0006468(protein phosphorylation)	-	GO:0004672(protein kinase activity),GO:0005524(ATP binding)	-	XP_013729070.1	2.2e-249	866.3	XP_013729070.1 protein kinase PINOID-like isoform X2 [Brassica napus]	O64682|PID_ARATH	0	801	Protein kinase PINOID OS=Arabidopsis thaliana OX=3702 GN=PID PE=1 SV=1
A07G040080.1	4.6512	7.08362	0	0	UP	658	-	-	-	-	-	-	GO:0008168(methyltransferase activity)	K23870 QUA2, TSD2; putative pectin methyltransferase [EC:2.1.1.-]	XP_013650166.1	0	1284.6	XP_013650166.1 probable pectin methyltransferase QUA2 [Brassica napus]	Q9C9Q8|PMTT_ARATH	0	1120	Probable pectin methyltransferase QUA2 OS=Arabidopsis thaliana OX=3702 GN=QUA2 PE=1 SV=2
C05G016690.1	4.65048	1.19037	1.63e-59	1.42e-58	UP	114	-	-	-	-	GO:0006355(regulation of transcription, DNA-templated)	-	GO:0003700(DNA-binding transcription factor activity),GO:0003677(DNA binding)	-	XP_013697581.1	4e-54	215.7	XP_013697581.1 ethylene-responsive transcription factor ERF017 [Brassica napus]	Q84QC2|ERF17_ARATH	1.05e-57	179	Ethylene-responsive transcription factor ERF017 OS=Arabidopsis thaliana OX=3702 GN=ERF017 PE=2 SV=1
C08G004340.1	4.65004	5.33736	0	0	UP	794	-	-	-	-	GO:0071805(potassium ion transmembrane transport)	GO:0016020(membrane)	GO:0015079(potassium ion transmembrane transporter activity)	K03549 kup; KUP system potassium uptake protein	XP_013613758.1	0	1523.8	XP_013613758.1 PREDICTED: potassium transporter 9-like [Brassica oleracea var. oleracea]	O49423|POT9_ARATH	0	1198	Potassium transporter 9 OS=Arabidopsis thaliana OX=3702 GN=POT9 PE=2 SV=2
C05G014240.1	4.64536	5.46765	0	0	UP	155	-	-	-	-	-	-	-	-	XP_013660461.1	5.3e-81	305.4	XP_013660461.1 uncharacterized protein BNAC05G12850D [Brassica napus]	-	-	-	-
C01G020190.1	4.6421	6.14703	0	0	UP	488	KOG1347	0	772	General function prediction only	GO:0055085(transmembrane transport),GO:1990961(xenobiotic detoxification by transmembrane export across the plasma membrane)	GO:0016020(membrane)	GO:0015297(antiporter activity),GO:0042910(xenobiotic transmembrane transporter activity)	K03327 TC.MATE, SLC47A, norM, mdtK, dinF; multidrug resistance protein, MATE family	XP_013642047.1	1.1e-270	937.2	XP_013642047.1 protein DETOXIFICATION 35-like [Brassica napus]	F4JTB3|DTX35_ARATH	0	839	Protein DETOXIFICATION 35 OS=Arabidopsis thaliana OX=3702 GN=DTX35 PE=1 SV=1
C09G017860.1	4.6391	7.30131	0	0	UP	330	KOG1950	0	570	Carbohydrate transport and metabolism	GO:0006012(galactose metabolic process)	-	GO:0016757(glycosyltransferase activity),GO:0047216(inositol 3-alpha-galactosyltransferase activity)	K18819 GOLS; inositol 3-alpha-galactosyltransferase [EC:2.4.1.123]	RQL78450.1	6e-199	698.4	RQL78450.1 hypothetical protein DY000_00004385, partial [Brassica cretica]	Q9FXB2|GOLS2_ARATH	0	570	Galactinol synthase 2 OS=Arabidopsis thaliana OX=3702 GN=GOLS2 PE=1 SV=1
C03G056460.1	4.63637	7.66954	0	0	UP	311	-	-	-	-	-	-	-	-	XP_013733728.1	2.9e-179	632.9	XP_013733728.1 probable inactive poly [ADP-ribose] polymerase SRO5 [Brassica napus]	Q9FJJ3|SRO5_ARATH	7.86e-170	476	Probable inactive poly [ADP-ribose] polymerase SRO5 OS=Arabidopsis thaliana OX=3702 GN=SRO5 PE=1 SV=1
C07G041740.1	4.63246	-0.898781	2.09e-22	9.09e-22	UP	332	-	-	-	-	GO:0006260(DNA replication),GO:0006281(DNA repair),GO:0006310(DNA recombination)	GO:0005634(nucleus)	GO:0003677(DNA binding)	-	CDY24930.1	2.1e-87	327.8	CDY24930.1 BnaC03g22420D [Brassica napus]	-	-	-	-
C03G047790.1	4.62663	0.565008	1.35e-22	5.9e-22	UP	442	KOG0626	5.41e-162	468	Carbohydrate transport and metabolism	GO:0005975(carbohydrate metabolic process)	-	GO:0004553(hydrolase activity, hydrolyzing O-glycosyl compounds)	-	VDC82314.1	1.8e-235	820.1	VDC82314.1 unnamed protein product [Brassica rapa]	O65458|BGL03_ARATH	4.19e-168	484	Beta-glucosidase 3 OS=Arabidopsis thaliana OX=3702 GN=BGLU3 PE=3 SV=2
C02G008350.1	4.62489	4.6947	0	0	UP	548	KOG2399	0	878	Inorganic ion transport and metabolism	GO:0055085(transmembrane transport)	GO:0016021(integral component of membrane)	-	K13754 SLC24A6, NCKX6; solute carrier family 24 (sodium/potassium/calcium exchanger), member 6	XP_013676051.1	0	1080.5	XP_013676051.1 cation/calcium exchanger 2 [Brassica napus]	Q9FKP2|CCX2_ARATH	0	878	Cation/calcium exchanger 2 OS=Arabidopsis thaliana OX=3702 GN=CCX2 PE=3 SV=1
C08G051500.1	4.62386	4.04673	0	0	UP	232	-	-	-	-	-	-	GO:0009055(electron transfer activity)	-	XP_013670298.1	3.6e-126	456.1	XP_013670298.1 cucumber peeling cupredoxin [Brassica napus]	Q41001|BCP_PEA	5.5e-06	48.9	Blue copper protein OS=Pisum sativum OX=3888 PE=2 SV=1
C01G015000.1	4.6222	4.65234	7.3e-266	1.93e-264	UP	354	KOG0048	0	536	Transcription	-	-	-	K09422 MYBP; transcription factor MYB, plant	XP_022550348.1	1.6e-181	640.6	XP_022550348.1 transcription factor MYB102-like [Brassica napus]	Q9LDR8|MY102_ARATH	0	541	Transcription factor MYB102 OS=Arabidopsis thaliana OX=3702 GN=MYB102 PE=2 SV=1
C04G058540.1	4.62015	4.89423	0	0	UP	494	KOG1950	0	765	Carbohydrate transport and metabolism	GO:0006486(protein glycosylation)	-	GO:0016757(glycosyltransferase activity)	-	XP_013660534.2	6.9e-292	1007.7	XP_013660534.2 putative glucuronosyltransferase PGSIP8 [Brassica napus]	Q8VZP6|GUX8_ARATH	0	902	Putative glucuronosyltransferase PGSIP8 OS=Arabidopsis thaliana OX=3702 GN=PGSIP8 PE=2 SV=1
A03G030810.1	4.61815	0.347594	1.98e-28	1.01e-27	UP	483	KOG4197	0	843	General function prediction only	-	-	GO:0005515(protein binding)	-	XP_022572403.1	5.9e-187	659.1	XP_022572403.1 pentatricopeptide repeat-containing protein At5g61370, mitochondrial-like [Brassica napus]	Q9FLJ6|PP439_ARATH	0	843	Pentatricopeptide repeat-containing protein At5g61370, mitochondrial OS=Arabidopsis thaliana OX=3702 GN=At5g61370 PE=2 SV=1
C09G026950.1	4.61512	-0.343023	3.76e-17	1.37e-16	UP	169	-	-	-	-	-	-	-	-	RQL85723.1	1.3e-48	198	RQL85723.1 hypothetical protein DY000_00011807 [Brassica cretica]	Q9SU34|ERLL2_ARATH	3.35e-71	215	pEARLI1-like lipid transfer protein 2 OS=Arabidopsis thaliana OX=3702 GN=At4g12490 PE=2 SV=1
A01G022090.1	4.6147	5.12683	0	0	UP	274	KOG2761	5.1e-167	470	Lipid transport and metabolism	-	-	GO:0008289(lipid binding)	-	XP_013734379.1	5e-159	565.5	XP_013734379.1 uncharacterized protein LOC106437910 isoform X1 [Brassica napus]	Q9NQZ5|STAR7_HUMAN	6.11e-12	68.6	StAR-related lipid transfer protein 7, mitochondrial OS=Homo sapiens OX=9606 GN=STARD7 PE=1 SV=2
A10G000980.1	4.614	7.89807	0	0	UP	497	KOG2338	0	837	Transcription	-	-	GO:0005509(calcium ion binding),GO:0003824(catalytic activity)	-	XP_009119651.1	4.6e-280	968.4	XP_009119651.1 PREDICTED: uncharacterized calcium-binding protein At1g02270 [Brassica rapa]	O81916|YC22_ARATH	0	837	Uncharacterized calcium-binding protein At1g02270 OS=Arabidopsis thaliana OX=3702 GN=At1g02270 PE=2 SV=2
A10G020400.1	4.61046	2.1237	4.28e-85	4.82e-84	UP	401	-	-	-	-	-	-	-	-	XP_013683098.1	2.8e-227	792.7	XP_013683098.1 maltose excess protein 1, chloroplastic [Brassica napus]	Q9LF50|MEX1_ARATH	0	625	Maltose excess protein 1, chloroplastic OS=Arabidopsis thaliana OX=3702 GN=MEX1 PE=2 SV=2
A08G012510.1	4.6097	4.80071	8.54e-236	2.03e-234	UP	459	KOG0192	0	730	Signal transduction mechanisms	GO:0006468(protein phosphorylation)	-	GO:0004672(protein kinase activity),GO:0005515(protein binding)	-	VDD04132.1	1.4e-267	926.8	VDD04132.1 unnamed protein product [Brassica rapa]	F4IS56|ILK1_ARATH	5.31e-122	367	Integrin-linked protein kinase 1 OS=Arabidopsis thaliana OX=3702 GN=ILK1 PE=1 SV=1
C05G031770.1	4.60941	3.53184	4.17e-198	8.63e-197	UP	638	-	-	-	-	-	-	-	-	XP_013721189.1	0	1322.4	XP_013721189.1 uncharacterized protein LOC106424994 isoform X1 [Brassica napus]	-	-	-	-
A07G024580.1	4.60889	5.86716	0	0	UP	297	-	-	-	-	GO:0006355(regulation of transcription, DNA-templated)	-	GO:0003700(DNA-binding transcription factor activity),GO:0043565(sequence-specific DNA binding)	-	XP_009104494.1	7.1e-127	458.8	XP_009104494.1 PREDICTED: probable WRKY transcription factor 40 [Brassica rapa]	Q9SAH7|WRK40_ARATH	0	509	Probable WRKY transcription factor 40 OS=Arabidopsis thaliana OX=3702 GN=WRKY40 PE=1 SV=1
A09G057810.1	4.60729	5.43681	3.28e-296	9.56e-295	UP	132	-	-	-	-	-	-	-	-	XP_009112525.1	2.9e-11	73.6	XP_009112525.1 PREDICTED: classical arabinogalactan protein 2-like [Brassica rapa]	Q9SJY7|AGP2_ARATH	4.57e-36	123	Classical arabinogalactan protein 2 OS=Arabidopsis thaliana OX=3702 GN=AGP2 PE=1 SV=1
C04G002700.1	4.60518	0.788581	5.41e-34	3.14e-33	UP	292	-	-	-	-	GO:0010274(hydrotropism)	-	-	-	XP_013634742.1	1.5e-153	547.4	XP_013634742.1 PREDICTED: protein MIZU-KUSSEI 1-like [Brassica oleracea var. oleracea]	O22227|MIZ1_ARATH	1.84e-152	431	Protein MIZU-KUSSEI 1 OS=Arabidopsis thaliana OX=3702 GN=MIZ1 PE=1 SV=1
C08G019570.1	4.60378	7.67622	0	0	UP	202	-	-	-	-	GO:0006355(regulation of transcription, DNA-templated)	-	GO:0003700(DNA-binding transcription factor activity),GO:0003677(DNA binding)	-	XP_013615000.1	4.3e-115	419.1	XP_013615000.1 PREDICTED: dehydration-responsive element-binding protein 1F-like [Brassica oleracea var. oleracea]	Q9LN86|DRE1F_ARATH	1.27e-104	302	Dehydration-responsive element-binding protein 1F OS=Arabidopsis thaliana OX=3702 GN=DREB1F PE=2 SV=1
A03G012330.1	4.59797	4.0116	5.76e-300	1.7e-298	UP	327	-	-	-	-	-	-	-	-	VDC80696.1	1.4e-184	650.6	VDC80696.1 unnamed protein product [Brassica rapa]	Q9SL94|FLZ11_ARATH	4.17e-152	432	FCS-Like Zinc finger 11 OS=Arabidopsis thaliana OX=3702 GN=FLZ11 PE=1 SV=1
A10G028090.1	4.5971	7.17281	0	0	UP	334	-	-	-	-	-	-	GO:0005515(protein binding)	-	XP_013715683.1	4.2e-136	489.6	XP_013715683.1 polygalacturonase inhibitor 1 [Brassica napus]	Q9M5J9|PGIP1_ARATH	0	516	Polygalacturonase inhibitor 1 OS=Arabidopsis thaliana OX=3702 GN=PGIP1 PE=1 SV=1
C07G046590.1	4.59697	2.50285	3.96e-96	4.86e-95	UP	349	KOG0048	0	544	Transcription	-	-	-	K09422 MYBP; transcription factor MYB, plant	XP_022561779.1	2.6e-205	719.5	XP_022561779.1 transcription factor MYB102-like [Brassica napus]	Q9LDR8|MY102_ARATH	0	550	Transcription factor MYB102 OS=Arabidopsis thaliana OX=3702 GN=MYB102 PE=2 SV=1
A06G035410.1	4.59615	2.59372	6.58e-96	8.06e-95	UP	282	-	-	-	-	-	-	-	-	RID59481.1	1.1e-164	584.3	RID59481.1 hypothetical protein BRARA_F02706 [Brassica rapa]	Q8VZF6|EDR2L_ARATH	3.51e-49	176	Protein ENHANCED DISEASE RESISTANCE 2-like OS=Arabidopsis thaliana OX=3702 GN=EDR2L PE=2 SV=1
C07G043610.1	4.59439	0.467132	4.17e-41	2.78e-40	UP	366	KOG1542	0	619	Posttranslational modification, protein turnover, chaperones	GO:0006508(proteolysis)	-	GO:0008234(cysteine-type peptidase activity)	K01373 CTSF; cathepsin F [EC:3.4.22.41]	VDD39738.1	5.4e-209	731.9	VDD39738.1 unnamed protein product [Brassica oleracea]	Q9SUL1|RD19C_ARATH	0	619	Probable cysteine protease RD19C OS=Arabidopsis thaliana OX=3702 GN=RD19C PE=2 SV=1
A09G019070.1	4.59379	-0.21132	6.4e-11	1.74e-10	UP	1525	KOG0160	0	2989	Cytoskeleton	GO:0007015(actin filament organization)	GO:0016459(myosin complex)	GO:0003774(cytoskeletal motor activity),GO:0005524(ATP binding),GO:0005515(protein binding)	K10357 MYO5; myosin V	RID44956.1	0	2504.6	RID44956.1 hypothetical protein BRARA_I01717 [Brassica rapa]	F4HWY6|MYO11_ARATH	0	2989	Myosin-11 OS=Arabidopsis thaliana OX=3702 GN=XI-E PE=3 SV=1
C08G021700.1	4.59197	6.3795	0	0	UP	919	-	-	-	-	-	-	GO:0016702(oxidoreductase activity, acting on single donors with incorporation of molecular oxygen, incorporation of two atoms of oxygen),GO:0046872(metal ion binding),GO:0005515(protein binding),GO:0016491(oxidoreductase activity)	K00454 LOX2S; lipoxygenase [EC:1.13.11.12]	VDD56199.1	0	1869	VDD56199.1 unnamed protein product [Brassica oleracea]	Q9LNR3|LOX3_ARATH	0	1759	Lipoxygenase 3, chloroplastic OS=Arabidopsis thaliana OX=3702 GN=LOX3 PE=2 SV=1
C09G040690.1	4.58986	0.758768	7.7e-53	6.18e-52	UP	651	KOG0198	2.94e-122	373	Signal transduction mechanisms	GO:0006468(protein phosphorylation)	-	GO:0004672(protein kinase activity),GO:0005524(ATP binding)	-	XP_013668952.1	2.6e-214	750.4	XP_013668952.1 mitogen-activated protein kinase kinase kinase 18 [Brassica napus]	O80888|M3K17_ARATH	7.38e-63	216	Mitogen-activated protein kinase kinase kinase 17 OS=Arabidopsis thaliana OX=3702 GN=MAPKKK17 PE=1 SV=1
C02G031550.1	4.58812	4.97994	0	0	UP	260	-	-	-	-	GO:0006355(regulation of transcription, DNA-templated)	-	GO:0003677(DNA binding)	-	CDY40894.1	3e-145	519.6	CDY40894.1 BnaCnng09850D [Brassica napus]	Q9CAR0|NAC32_ARATH	3.63e-152	427	NAC transcription factor 32 OS=Arabidopsis thaliana OX=3702 GN=NAC032 PE=2 SV=1
C05G011670.1	4.58504	1.01815	1.29e-57	1.1e-56	UP	238	KOG1293	2.22e-17	82.4	General function prediction only	-	-	-	K23336 ARMC8; armadillo repeat-containing protein 8	VDD24941.1	1.6e-23	115.2	VDD24941.1 unnamed protein product, partial [Brassica oleracea]	-	-	-	-
A03G011210.1	4.58441	2.13847	8.3e-123	1.21e-121	UP	376	KOG0048	2.65e-178	501	Transcription	-	-	-	K09422 MYBP; transcription factor MYB, plant	VDC80596.1	8.3e-213	744.6	VDC80596.1 unnamed protein product [Brassica rapa]	O22264|MYB12_ARATH	1.12e-177	501	Transcription factor MYB12 OS=Arabidopsis thaliana OX=3702 GN=MYB12 PE=1 SV=1
A03G013600.1	4.58087	5.19513	0	0	UP	126	-	-	-	-	-	-	-	-	RID70580.1	3.1e-15	86.7	RID70580.1 hypothetical protein BRARA_C02589 [Brassica rapa]	Q9M0S4|AGP10_ARATH	6.57e-19	79.3	Classical arabinogalactan protein 10 OS=Arabidopsis thaliana OX=3702 GN=AGP10 PE=1 SV=1
A03G017820.1	4.57867	2.38106	2.61e-118	3.7e-117	UP	205	KOG1572	6.66e-132	369	Defense mechanisms	-	-	GO:0016791(phosphatase activity)	K18045 SIW14, OCA3; tyrosine-protein phosphatase SIW14 [EC:3.1.3.48]	RID71045.1	4.2e-118	429.1	RID71045.1 hypothetical protein BRARA_C03008 [Brassica rapa]	Q681Z2|DSP3_ARATH	3.04e-134	377	Tyrosine-protein phosphatase DSP3 OS=Arabidopsis thaliana OX=3702 GN=DSP3 PE=1 SV=1
A06G001580.1	4.5781	6.08429	0	0	UP	315	-	-	-	-	GO:0006355(regulation of transcription, DNA-templated)	-	GO:0003677(DNA binding)	-	XP_009147649.1	2.5e-178	629.8	XP_009147649.1 PREDICTED: NAC domain-containing protein 19 [Brassica rapa]	Q9C932|NAC19_ARATH	0	527	NAC domain-containing protein 19 OS=Arabidopsis thaliana OX=3702 GN=NAC019 PE=1 SV=1
C03G031780.1	4.5768	2.28681	2.9e-44	2.04e-43	UP	77	-	-	-	-	-	-	-	-	XP_013627515.1	2.4e-34	149.4	XP_013627515.1 PREDICTED: uncharacterized protein LOC106333640 [Brassica oleracea var. oleracea]	F2VYU4|PIK1_ORYSJ	1.53e-11	61.2	Disease resistance protein Pik-1 OS=Oryza sativa subsp. japonica OX=39947 GN=PIK-1 PE=1 SV=1
A05G032280.1	4.57559	0.0409005	1.12e-15	3.85e-15	UP	324	KOG1592	0	546	Amino acid transport and metabolism	-	-	GO:0016787(hydrolase activity)	K13051 ASRGL1, iaaA; L-asparaginase / beta-aspartyl-peptidase [EC:3.5.1.1 3.4.19.5]	XP_009146165.1	3.1e-184	649.4	XP_009146165.1 PREDICTED: probable isoaspartyl peptidase/L-asparaginase 2 [Brassica rapa]	Q8GXG1|ASPGB_ARATH	0	620	Probable isoaspartyl peptidase/L-asparaginase 2 OS=Arabidopsis thaliana OX=3702 GN=At3g16150 PE=2 SV=2
A09G049690.1	4.5729	7.75799	0	0	UP	425	-	-	-	-	GO:0019441(tryptophan catabolic process to kynurenine),GO:0006952(defense response)	-	GO:0020037(heme binding),GO:0046872(metal ion binding)	-	XP_013663480.2	3.9e-243	845.5	XP_013663480.2 nematode resistance protein-like HSPRO1 [Brassica napus]	Q9LY61|HSPR1_ARATH	0	711	Nematode resistance protein-like HSPRO1 OS=Arabidopsis thaliana OX=3702 GN=HSPRO1 PE=1 SV=1
A03G031760.1	4.57197	4.60642	0	0	UP	338	-	-	-	-	-	-	GO:0016757(glycosyltransferase activity)	-	XP_013737032.1	8.5e-201	704.5	XP_013737032.1 probable galacturonosyltransferase-like 2 [Brassica napus]	Q9S7G2|GATL2_ARATH	0	651	Probable galacturonosyltransferase-like 2 OS=Arabidopsis thaliana OX=3702 GN=GATL2 PE=2 SV=1
A02G006950.1	4.56991	0.0227013	4.77e-28	2.42e-27	UP	211	KOG0867	1.3e-131	370	Posttranslational modification, protein turnover, chaperones	GO:0006749(glutathione metabolic process)	-	GO:0005515(protein binding)	K00799 GST, gst; glutathione S-transferase [EC:2.5.1.18]	XP_013649805.1	1.7e-114	417.2	XP_013649805.1 glutathione S-transferase F12 [Brassica napus]	Q9FE46|GSTFC_ARATH	5.49e-131	370	Glutathione S-transferase F12 OS=Arabidopsis thaliana OX=3702 GN=GSTF12 PE=1 SV=1
A04G001190.1	4.56988	1.76455	1.94e-63	1.77e-62	UP	184	-	-	-	-	GO:0006952(defense response)	-	-	-	XP_013746325.1	1e-91	341.3	XP_013746325.1 BON1-associated protein 1 [Brassica napus]	Q941L2|BAP1_ARATH	4.13e-80	239	BON1-associated protein 1 OS=Arabidopsis thaliana OX=3702 GN=BAP1 PE=1 SV=1
C02G025900.1	4.56557	4.46792	4.72e-288	1.34e-286	UP	135	KOG4197	3.68e-73	216	General function prediction only	-	-	-	-	XP_013619090.1	7.9e-73	278.1	XP_013619090.1 PREDICTED: uncharacterized protein At4g22758 isoform X1 [Brassica oleracea var. oleracea]	-	-	-	-
C07G055980.1	4.5647	7.27636	0	0	UP	437	-	-	-	-	-	-	-	K19366 SPG20; spartin	XP_013598032.1	8.1e-220	768.1	XP_013598032.1 PREDICTED: uncharacterized protein LOC106306104 [Brassica oleracea var. oleracea]	F4JNX2|SDEH4_ARATH	0	732	Senescence/dehydration-associated protein At4g35985, chloroplastic OS=Arabidopsis thaliana OX=3702 GN=P85 PE=2 SV=1
C04G001490.1	4.56327	5.46492	0	0	UP	504	-	-	-	-	GO:0006355(regulation of transcription, DNA-templated)	-	GO:0046983(protein dimerization activity),GO:0003700(DNA-binding transcription factor activity)	-	VDD04010.1	2e-283	979.5	VDD04010.1 unnamed protein product [Brassica oleracea]	Q9ZPY8|AIB_ARATH	0	718	Transcription factor ABA-INDUCIBLE bHLH-TYPE OS=Arabidopsis thaliana OX=3702 GN=AIB PE=2 SV=2
C03G040130.1	4.56146	9.90845	0	0	UP	650	KOG0101	0	1293	Posttranslational modification, protein turnover, chaperones	-	-	GO:0005524(ATP binding),GO:0140662(ATP-dependent protein folding chaperone)	K03283 HSPA1s; heat shock 70kDa protein 1/2/6/8	XP_013697164.1	0	1252.3	XP_013697164.1 probable mediator of RNA polymerase II transcription subunit 37c [Brassica napus]	Q9LHA8|MD37C_ARATH	0	1293	Probable mediator of RNA polymerase II transcription subunit 37c OS=Arabidopsis thaliana OX=3702 GN=MED37C PE=1 SV=1
A01G043570.1	4.55482	2.36757	1.96e-58	1.69e-57	UP	257	KOG0324	1.01e-159	445	Function unknown	-	-	GO:0008233(peptidase activity)	K22762 DESI1, PPPDE2; desumoylating isopeptidase 1 [EC:3.4.-.-]	XP_013685481.1	2.9e-140	503.1	XP_013685481.1 desumoylating isopeptidase 1-like [Brassica napus]	Q6ICB0|DESI1_HUMAN	2.39e-43	147	Desumoylating isopeptidase 1 OS=Homo sapiens OX=9606 GN=DESI1 PE=1 SV=1
A08G030630.1	4.55379	5.05418	0	0	UP	423	KOG1254	0	836	Energy production and conversion	-	-	-	K01648 ACLY; ATP citrate (pro-S)-lyase [EC:2.3.3.8]	XP_013657772.1	7.3e-234	814.7	XP_013657772.1 ATP-citrate synthase alpha chain protein 1 isoform X4 [Brassica napus]	Q9SGY2|ACLA1_ARATH	0	836	ATP-citrate synthase alpha chain protein 1 OS=Arabidopsis thaliana OX=3702 GN=ACLA-1 PE=1 SV=1
A02G006450.1	4.55332	2.5082	2.12e-89	2.46e-88	UP	399	KOG1176	3.94e-128	381	Lipid transport and metabolism	-	-	-	-	CDY66619.1	1.2e-217	760.8	CDY66619.1 BnaAnng22570D [Brassica napus]	Q9FFE9|AAE6_ARATH	1.67e-127	381	Probable acyl-activating enzyme 6 OS=Arabidopsis thaliana OX=3702 GN=AAE6 PE=2 SV=1
C06G027630.1	4.55329	-0.0220212	1.03e-38	6.53e-38	UP	280	KOG0149	1.65e-122	353	General function prediction only	-	-	GO:0003676(nucleic acid binding),GO:0003723(RNA binding)	-	VDD62769.1	1.2e-112	411.4	VDD62769.1 unnamed protein product [Brassica oleracea]	Q9M1S3|ARP1_ARATH	3.87e-34	127	Probable RNA-binding protein ARP1 OS=Arabidopsis thaliana OX=3702 GN=ARP1 PE=2 SV=1
C08G026890.1	4.55	0.791702	4.9e-14	1.57e-13	UP	503	-	-	-	-	-	-	-	-	VDD56777.1	1.3e-285	986.9	VDD56777.1 unnamed protein product [Brassica oleracea]	-	-	-	-
A07G016480.1	4.54879	5.7766	0	0	UP	497	KOG0157	0	868	Secondary metabolites biosynthesis, transport and catabolism; Lipid transport and metabolism	-	-	GO:0004497(monooxygenase activity),GO:0005506(iron ion binding),GO:0016705(oxidoreductase activity, acting on paired donors, with incorporation or reduction of molecular oxygen),GO:0020037(heme binding)	K20624 CYP94C1; 12-hydroxyjasmonoyl-L-amino acid 12-hydroxylase / fatty acid hydroxylase [EC:1.14.14.49]	XP_013647637.1	1.4e-289	1000	XP_013647637.1 cytochrome P450 94C1-like [Brassica napus]	Q9ZUX1|C94C1_ARATH	0	868	Cytochrome P450 94C1 OS=Arabidopsis thaliana OX=3702 GN=CYP94C1 PE=1 SV=1
C07G035220.1	4.54668	6.26931	0	0	UP	218	-	-	-	-	-	-	-	K13456 RIN4; RPM1-interacting protein 4	XP_013598852.1	7.1e-124	448.4	XP_013598852.1 PREDICTED: RPM1-interacting protein 4 [Brassica oleracea var. oleracea]	Q8GYN5|RIN4_ARATH	3.14e-08	55.5	RPM1-interacting protein 4 OS=Arabidopsis thaliana OX=3702 GN=RIN4 PE=1 SV=1
A05G033790.1	4.54555	2.67662	4.39e-62	3.95e-61	UP	681	KOG1012	0	1018	General function prediction only	-	-	-	-	XP_013689776.1	0	1369.4	XP_013689776.1 C2 domain-containing protein At1g53590-like [Brassica napus]	Q93XX4|C2D61_ARATH	0	978	C2 domain-containing protein At1g53590 OS=Arabidopsis thaliana OX=3702 GN=NTMC2T6.1 PE=1 SV=2
A09G039810.1	4.54401	2.85619	1.11e-111	1.51e-110	UP	137	KOG1752	6.05e-71	210	Posttranslational modification, protein turnover, chaperones	-	-	GO:0097573(glutathione oxidoreductase activity)	-	XP_022548392.1	2.3e-72	276.6	XP_022548392.1 glutaredoxin-C9-like [Brassica napus]	Q9SGP6|GRXC9_ARATH	2.57e-70	210	Glutaredoxin-C9 OS=Arabidopsis thaliana OX=3702 GN=GRXC9 PE=1 SV=1
C07G054850.1	4.54334	7.19016	0	0	UP	252	KOG1030	2.13e-91	272	General function prediction only	-	-	-	-	XP_013733126.1	8e-79	298.9	XP_013733126.1 elicitor-responsive protein 3 [Brassica napus]	O04023|SRC2_ARATH	6.64e-11	64.7	Protein SRC2 homolog OS=Arabidopsis thaliana OX=3702 GN=SRC2 PE=1 SV=1
C07G041760.1	4.54227	4.49809	0	0	UP	338	-	-	-	-	-	-	GO:0016757(glycosyltransferase activity)	-	XP_013721799.1	5e-201	705.3	XP_013721799.1 probable galacturonosyltransferase-like 2 [Brassica napus]	Q9S7G2|GATL2_ARATH	0	647	Probable galacturonosyltransferase-like 2 OS=Arabidopsis thaliana OX=3702 GN=GATL2 PE=2 SV=1
A06G028920.1	4.54222	5.09998	0	0	UP	302	KOG0627	1.52e-140	399	Transcription	GO:0006355(regulation of transcription, DNA-templated)	-	GO:0003700(DNA-binding transcription factor activity),GO:0043565(sequence-specific DNA binding)	K09419 HSFF; heat shock transcription factor, other eukaryote	XP_009151322.1	3.8e-144	516.2	XP_009151322.1 PREDICTED: heat stress transcription factor B-2a [Brassica rapa]	Q9SCW4|HFB2A_ARATH	7.64e-140	399	Heat stress transcription factor B-2a OS=Arabidopsis thaliana OX=3702 GN=HSFB2A PE=2 SV=1
A07G037760.1	4.54217	6.62942	0	0	UP	312	-	-	-	-	-	-	GO:0016491(oxidoreductase activity)	K23050 PCBER1; phenylcoumaran benzylic ether reductase [EC:1.3.1.-]	XP_013649911.1	2.5e-175	619.8	XP_013649911.1 isoflavone reductase homolog P3-like [Brassica napus]	P52577|IFRH_ARATH	2.79e-163	459	Isoflavone reductase homolog P3 OS=Arabidopsis thaliana OX=3702 GN=At1g75280 PE=2 SV=1
A06G033970.1	4.53644	1.43932	7.98e-62	7.15e-61	UP	223	KOG0800	2.74e-142	397	Posttranslational modification, protein turnover, chaperones	-	-	-	-	XP_009150858.1	8.9e-90	335.1	XP_009150858.1 PREDICTED: NEP1-interacting protein-like 1 [Brassica rapa]	Q9FKX5|NIPL1_ARATH	1.16e-141	397	NEP1-interacting protein-like 1 OS=Arabidopsis thaliana OX=3702 GN=ATL27 PE=2 SV=1
C08G016670.1	4.5359	9.45026	0	0	UP	320	-	-	-	-	GO:0006952(defense response)	-	-	-	XP_013750882.1	4.8e-113	412.9	XP_013750882.1 protein SRC2 homolog [Brassica napus]	O04023|SRC2_ARATH	2.39e-138	397	Protein SRC2 homolog OS=Arabidopsis thaliana OX=3702 GN=SRC2 PE=1 SV=1
A01G001980.1	4.53474	2.8819	2.05e-164	3.7e-163	UP	331	KOG2966	3.65e-175	490	General function prediction only	GO:0051560(mitochondrial calcium ion homeostasis)	-	-	K20858 MCU; calcium uniporter protein, mitochondrial	XP_013725478.1	5.4e-184	648.7	XP_013725478.1 calcium uniporter protein 1, mitochondrial [Brassica napus]	Q1PE15|MCU1_ARATH	2.01e-176	494	Calcium uniporter protein 1, mitochondrial OS=Arabidopsis thaliana OX=3702 GN=At4g36820 PE=2 SV=1
C08G044410.1	4.53372	0.712069	6.87e-46	4.96e-45	UP	653	-	-	-	-	GO:0006468(protein phosphorylation),GO:0007166(cell surface receptor signaling pathway)	GO:0016021(integral component of membrane)	GO:0004672(protein kinase activity),GO:0005524(ATP binding),GO:0030247(polysaccharide binding),GO:0004674(protein serine/threonine kinase activity)	-	VDD58593.1	0	1207.2	VDD58593.1 unnamed protein product [Brassica oleracea]	Q9LN59|WAKLK_ARATH	0	863	Putative wall-associated receptor kinase-like 11 OS=Arabidopsis thaliana OX=3702 GN=WAKL11 PE=3 SV=2
C07G056790.1	4.53228	1.28959	1.16e-56	9.84e-56	UP	265	KOG0048	1.07e-141	402	Transcription	-	-	-	K09422 MYBP; transcription factor MYB, plant	XP_013705361.1	3.2e-155	552.7	XP_013705361.1 transcription factor MYB44 [Brassica napus]	O23160|MYB73_ARATH	4.52e-141	402	Transcription factor MYB73 OS=Arabidopsis thaliana OX=3702 GN=MYB73 PE=1 SV=1
C01G014400.1	4.53133	5.80569	0	0	UP	446	KOG1375	0	919	Cytoskeleton	GO:0007017(microtubule-based process)	GO:0005874(microtubule)	GO:0005200(structural constituent of cytoskeleton),GO:0005525(GTP binding)	K07375 TUBB; tubulin beta	VDD49036.1	1.1e-259	900.6	VDD49036.1 unnamed protein product, partial [Brassica oleracea]	P29517|TBB9_ARATH	0	919	Tubulin beta-9 chain OS=Arabidopsis thaliana OX=3702 GN=TUBB9 PE=1 SV=1
C03G016900.1	4.53073	-0.538537	8.88e-23	3.92e-22	UP	265	KOG4742	2.03e-166	462	General function prediction only	GO:0005975(carbohydrate metabolic process),GO:0006032(chitin catabolic process),GO:0016998(cell wall macromolecule catabolic process)	-	GO:0008061(chitin binding),GO:0004568(chitinase activity)	K01183 E3.2.1.14; chitinase [EC:3.2.1.14]	XP_013626300.1	7.5e-160	568.2	XP_013626300.1 PREDICTED: basic endochitinase CHB4-like [Brassica oleracea var. oleracea]	Q06209|CHI4_BRANA	1.07e-166	464	Basic endochitinase CHB4 OS=Brassica napus OX=3708 PE=1 SV=2
C09G029270.1	4.52768	3.98249	3.65e-245	8.91e-244	UP	106	KOG3453	6.17e-66	195	Energy production and conversion	-	-	GO:0009055(electron transfer activity),GO:0020037(heme binding)	K08738 CYC; cytochrome c	VDD31178.1	1.6e-57	226.9	VDD31178.1 unnamed protein product [Brassica oleracea]	Q9T0G2|CYC2_ARATH	2.61e-65	195	Cytochrome c-2 OS=Arabidopsis thaliana OX=3702 GN=CYTC-2 PE=1 SV=1
C04G010190.1	4.5266	6.89549	0	0	UP	289	KOG0118	7.75e-141	399	General function prediction only	-	-	GO:0003676(nucleic acid binding),GO:0003723(RNA binding)	-	XP_013631475.1	2.5e-137	493.4	XP_013631475.1 PREDICTED: RNA-binding protein CP29B, chloroplastic [Brassica oleracea var. oleracea]	Q9ZUU4|CP29B_ARATH	3.29e-140	399	RNA-binding protein CP29B, chloroplastic OS=Arabidopsis thaliana OX=3702 GN=CP29B PE=1 SV=1
A09G047170.1	4.5257	1.46063	2.84e-11	7.9e-11	UP	434	KOG1378	0	728	Carbohydrate transport and metabolism	-	-	GO:0016787(hydrolase activity),GO:0003993(acid phosphatase activity),GO:0046872(metal ion binding)	K22390 ACP7; acid phosphatase type 7	RID46949.1	5.2e-259	898.3	RID46949.1 hypothetical protein BRARA_I03584 [Brassica rapa]	Q8S340|PPA22_ARATH	0	750	Purple acid phosphatase 22 OS=Arabidopsis thaliana OX=3702 GN=PAP22 PE=2 SV=1
C06G007730.1	4.52448	3.37873	5.59e-177	1.07e-175	UP	178	-	-	-	-	GO:0006355(regulation of transcription, DNA-templated)	-	GO:0003700(DNA-binding transcription factor activity),GO:0003677(DNA binding)	K09286 EREBP; EREBP-like factor	XP_013590684.1	1.9e-90	337	XP_013590684.1 PREDICTED: ethylene-responsive transcription factor 4-like [Brassica oleracea var. oleracea]	O80340|ERF78_ARATH	1.02e-54	175	Ethylene-responsive transcription factor 4 OS=Arabidopsis thaliana OX=3702 GN=ERF4 PE=1 SV=1
A06G002250.1	4.5226	3.38512	2.66e-193	5.42e-192	UP	413	-	-	-	-	-	-	GO:0030246(carbohydrate binding)	-	VDC64883.1	1.2e-217	760.8	VDC64883.1 unnamed protein product [Brassica rapa]	Q9SAV1|JAL6_ARATH	1.78e-97	307	Myrosinase-binding protein 2 OS=Arabidopsis thaliana OX=3702 GN=F-ATMBP PE=2 SV=1
C04G047410.1	4.52127	0.767878	4.76e-11	1.31e-10	UP	239	KOG1075	2.77e-08	55.5	General function prediction only	-	-	GO:0003676(nucleic acid binding),GO:0004523(RNA-DNA hybrid ribonuclease activity)	-	VDD12728.1	5.2e-104	382.5	VDD12728.1 unnamed protein product, partial [Brassica oleracea]	-	-	-	-
C03G066480.1	4.51988	7.49036	0	0	UP	166	KOG0118	5.73e-49	157	General function prediction only	-	-	GO:0003723(RNA binding),GO:0003676(nucleic acid binding)	-	XP_013629021.1	5.7e-41	172.6	XP_013629021.1 PREDICTED: glycine-rich RNA-binding protein 10 [Brassica oleracea var. oleracea]	Q05966|GRP10_BRANA	6.22e-50	161	Glycine-rich RNA-binding protein 10 OS=Brassica napus OX=3708 GN=GRP10 PE=2 SV=1
C03G004930.1	4.51932	6.32593	0	0	UP	64	-	-	-	-	-	-	-	-	-	-	-	-	Q9LYF6|AGP15_ARATH	1.04e-13	61.6	Arabinogalactan protein 15 OS=Arabidopsis thaliana OX=3702 GN=AGP15 PE=1 SV=1
A09G057520.1	4.51844	6.69664	0	0	UP	152	-	-	-	-	-	-	-	-	VDD58362.1	2.2e-76	290	VDD58362.1 unnamed protein product [Brassica oleracea]	Q9SZG3|VQ29_ARATH	2.39e-26	99	VQ motif-containing protein 29 OS=Arabidopsis thaliana OX=3702 GN=VQ29 PE=2 SV=1
C04G064370.1	4.51703	-0.444434	1.55e-24	7.17e-24	UP	250	-	-	-	-	-	-	-	-	XP_013687992.1	3.8e-113	412.9	XP_013687992.1 uncharacterized protein BNAC04G49110D [Brassica napus]	-	-	-	-
A05G012790.1	4.51361	5.13659	0	0	UP	71	-	-	-	-	-	GO:0005886(plasma membrane)	-	-	XP_009143952.1	3.8e-34	148.7	XP_009143952.1 PREDICTED: cysteine-rich and transmembrane domain-containing protein A [Brassica rapa]	-	-	-	-
A02G020380.1	4.51136	5.11995	0	0	UP	158	-	-	-	-	GO:0006952(defense response)	-	-	-	XP_009127831.1	2.9e-87	326.2	XP_009127831.1 PREDICTED: MLP-like protein 31 [Brassica rapa]	Q941R6|MLP31_ARATH	7.34e-79	234	MLP-like protein 31 OS=Arabidopsis thaliana OX=3702 GN=MLP31 PE=2 SV=2
C01G033780.1	4.51123	8.23404	0	0	UP	390	KOG1441	0	684	Amino acid transport and metabolism; Carbohydrate transport and metabolism	GO:0055085(transmembrane transport)	GO:0016021(integral component of membrane)	GO:0022857(transmembrane transporter activity)	K15283 SLC35E1; solute carrier family 35, member E1	XP_013672458.2	9.8e-217	757.7	XP_013672458.2 glucose-6-phosphate/phosphate translocator 2, chloroplastic [Brassica napus]	Q94B38|GPT2_ARATH	0	687	Glucose-6-phosphate/phosphate translocator 2, chloroplastic OS=Arabidopsis thaliana OX=3702 GN=GPT2 PE=2 SV=2
C04G061290.1	4.5091	0.0645799	2.49e-34	1.45e-33	UP	396	KOG1485	0	687	Inorganic ion transport and metabolism	GO:0006812(cation transport),GO:0055085(transmembrane transport)	GO:0016021(integral component of membrane)	GO:0008324(cation transmembrane transporter activity)	-	XP_013677129.1	4.6e-222	775.4	XP_013677129.1 metal tolerance protein 11-like [Brassica napus]	O80632|MTP11_ARATH	0	687	Metal tolerance protein 11 OS=Arabidopsis thaliana OX=3702 GN=MTP11 PE=2 SV=1
C07G006810.1	4.50523	4.09732	0	0	UP	494	KOG4197	0	751	General function prediction only	-	-	GO:0005515(protein binding)	-	VDD35637.1	1.3e-181	641.3	VDD35637.1 unnamed protein product [Brassica oleracea]	Q9XIM8|PP155_ARATH	0	751	Pentatricopeptide repeat-containing protein At2g15980 OS=Arabidopsis thaliana OX=3702 GN=At2g15980 PE=2 SV=1
C04G034790.1	4.50446	6.94166	0	0	UP	302	KOG3058	0	586	Function unknown	-	-	GO:0016780(phosphotransferase activity, for other substituted phosphate groups)	-	XP_013631250.1	2e-172	610.1	XP_013631250.1 PREDICTED: phosphatidylinositol:ceramide inositolphosphotransferase 1 isoform X3 [Brassica oleracea var. oleracea]	Q9M325|IPCS1_ARATH	0	586	Phosphatidylinositol:ceramide inositolphosphotransferase 1 OS=Arabidopsis thaliana OX=3702 GN=IPCS1 PE=2 SV=1
C08G042580.1	4.50245	7.1377	0	0	UP	132	-	-	-	-	-	-	-	-	VDD58404.1	9.5e-15	85.1	VDD58404.1 unnamed protein product [Brassica oleracea]	Q9SJY7|AGP2_ARATH	1.87e-34	119	Classical arabinogalactan protein 2 OS=Arabidopsis thaliana OX=3702 GN=AGP2 PE=1 SV=1
C05G018420.1	4.50132	6.02798	0	0	UP	358	KOG0381	1.93e-66	211	General function prediction only	-	-	-	K25507 HMGBP; high mobility group B protein, plant	VDD43084.1	7e-44	183.3	VDD43084.1 unnamed protein product, partial [Brassica oleracea]	P93047|HMGB3_ARATH	2.23e-66	209	High mobility group B protein 3 OS=Arabidopsis thaliana OX=3702 GN=HMGB3 PE=1 SV=1
C07G052670.1	4.501	5.28188	0	0	UP	282	-	-	-	-	GO:0005975(carbohydrate metabolic process),GO:0010411(xyloglucan metabolic process),GO:0042546(cell wall biogenesis),GO:0006073(cellular glucan metabolic process)	GO:0005618(cell wall),GO:0048046(apoplast)	GO:0004553(hydrolase activity, hydrolyzing O-glycosyl compounds),GO:0016762(xyloglucan:xyloglucosyl transferase activity)	K08235 E2.4.1.207; xyloglucan:xyloglucosyl transferase [EC:2.4.1.207]	XP_013707478.1	1.1e-172	610.9	XP_013707478.1 probable xyloglucan endotransglucosylase/hydrolase protein 18 [Brassica napus]	Q9M0D2|XTH18_ARATH	0	517	Probable xyloglucan endotransglucosylase/hydrolase protein 18 OS=Arabidopsis thaliana OX=3702 GN=XTH18 PE=2 SV=1
A05G030920.1	4.50075	6.82545	0	0	UP	336	-	-	-	-	-	-	-	K13464 JAZ; jasmonate ZIM domain-containing protein	XP_013686002.1	3.4e-186	656	XP_013686002.1 protein TIFY 6B [Brassica napus]	Q9LVI4|TIF6B_ARATH	0	558	Protein TIFY 6B OS=Arabidopsis thaliana OX=3702 GN=TIFY6B PE=1 SV=1
C03G042710.1	4.49655	2.65339	6.25e-104	8.09e-103	UP	163	-	-	-	-	-	-	-	-	XP_013626929.1	1.6e-88	330.5	XP_013626929.1 PREDICTED: universal stress protein YxiE-like [Brassica oleracea var. oleracea]	Q8L4N1|PHO34_ARATH	8.38e-11	61.6	Universal stress protein PHOS34 OS=Arabidopsis thaliana OX=3702 GN=PHOS34 PE=1 SV=1
A07G010530.1	4.49621	5.80677	0	0	UP	196	-	-	-	-	-	-	-	-	XP_013653236.1	1.8e-94	350.5	XP_013653236.1 non-specific lipid transfer protein GPI-anchored 1-like [Brassica napus]	Q9C7F7|LTPG1_ARATH	2.63e-99	288	Non-specific lipid transfer protein GPI-anchored 1 OS=Arabidopsis thaliana OX=3702 GN=LTPG1 PE=2 SV=1
A09G054240.1	4.49216	6.92086	0	0	UP	447	KOG4232	0	810	Lipid transport and metabolism	GO:0006629(lipid metabolic process)	-	GO:0016491(oxidoreductase activity)	K21734 SLD; sphingolipid 8-(E/Z)-desaturase [EC:1.14.19.29]	VDC63175.1	2.2e-273	946	VDC63175.1 unnamed protein product [Brassica rapa]	Q9ZRP7|SLD1_ARATH	0	810	Delta(8)-fatty-acid desaturase 1 OS=Arabidopsis thaliana OX=3702 GN=SLD1 PE=1 SV=1
C09G002380.1	4.49086	6.26191	0	0	UP	1187	-	-	-	-	GO:0016310(phosphorylation)	-	GO:0005524(ATP binding),GO:0016301(kinase activity),GO:2001070(starch binding),GO:0030246(carbohydrate binding)	K15535 PWD; phosphoglucan, water dikinase [EC:2.7.9.5]	XP_013608682.1	0	2212.2	XP_013608682.1 PREDICTED: phosphoglucan, water dikinase, chloroplastic [Brassica oleracea var. oleracea]	Q6ZY51|PWD_ARATH	0	2091	Phosphoglucan, water dikinase, chloroplastic OS=Arabidopsis thaliana OX=3702 GN=GWD3 PE=1 SV=1
A05G028260.1	4.48993	5.37347	0	0	UP	437	KOG2521	0	767	Function unknown	-	-	-	-	CDY25363.1	1.9e-245	853.2	CDY25363.1 BnaA05g19210D [Brassica napus]	Q2TBP5|TMM53_BOVIN	1.25e-21	97.8	Transmembrane protein 53 OS=Bos taurus OX=9913 GN=TMEM53 PE=2 SV=1
A04G002070.1	4.48761	1.56535	2.45e-56	2.07e-55	UP	414	KOG1520	0	771	General function prediction only	GO:0009058(biosynthetic process)	-	GO:0016844(strictosidine synthase activity)	-	XP_009138906.1	3.5e-249	865.5	XP_009138906.1 PREDICTED: protein STRICTOSIDINE SYNTHASE-LIKE 13 [Brassica rapa]	Q9M1B4|SSL13_ARATH	0	771	Protein STRICTOSIDINE SYNTHASE-LIKE 13 OS=Arabidopsis thaliana OX=3702 GN=SSL13 PE=1 SV=1
C03G041990.1	4.48492	0.151272	9.69e-22	4.13e-21	UP	255	KOG2112	1.17e-167	464	Lipid transport and metabolism	-	-	GO:0016787(hydrolase activity)	K06130 LYPLA2; lysophospholipase II [EC:3.1.1.5]	XP_013700981.1	1.7e-148	530.4	XP_013700981.1 acyl-protein thioesterase 1-like [Brassica napus]	P0CL94|APTH1_CRYNJ	2.38e-28	110	Acyl-protein thioesterase 1 OS=Cryptococcus neoformans var. neoformans serotype D (strain JEC21 / ATCC MYA-565) OX=214684 GN=CNF02430 PE=3 SV=1
C03G046910.1	4.48373	4.26583	0	0	UP	681	KOG1268	0	1290	Cell wall/membrane/envelope biogenesis	GO:1901135(carbohydrate derivative metabolic process),GO:1901137(carbohydrate derivative biosynthetic process)	-	GO:0097367(carbohydrate derivative binding),GO:0004360(glutamine-fructose-6-phosphate transaminase (isomerizing) activity)	K00820 glmS, GFPT; glutamine---fructose-6-phosphate transaminase (isomerizing) [EC:2.6.1.16]	XP_013622742.1	0	1346.3	XP_013622742.1 PREDICTED: glutamine--fructose-6-phosphate aminotransferase [isomerizing] 2-like [Brassica oleracea var. oleracea]	O94808|GFPT2_HUMAN	0	707	Glutamine--fructose-6-phosphate aminotransferase [isomerizing] 2 OS=Homo sapiens OX=9606 GN=GFPT2 PE=1 SV=3
A01G039950.1	4.48161	5.33873	9.22e-157	1.6e-155	UP	551	KOG1263	0	1072	Secondary metabolites biosynthesis, transport and catabolism	-	-	GO:0005507(copper ion binding),GO:0016491(oxidoreductase activity)	K00423 E1.10.3.3; L-ascorbate oxidase [EC:1.10.3.3]	XP_013673241.1	0	1144.4	XP_013673241.1 L-ascorbate oxidase homolog [Brassica napus]	Q00624|ASOL_BRANA	0	849	L-ascorbate oxidase homolog OS=Brassica napus OX=3708 GN=Bp10 PE=2 SV=1
A03G022120.1	4.48034	9.79534	0	0	UP	652	KOG0101	0	1265	Posttranslational modification, protein turnover, chaperones	-	-	GO:0005524(ATP binding),GO:0140662(ATP-dependent protein folding chaperone)	K03283 HSPA1s; heat shock 70kDa protein 1/2/6/8	XP_013648226.1	0	1252.7	XP_013648226.1 probable mediator of RNA polymerase II transcription subunit 37c [Brassica napus]	Q9LHA8|MD37C_ARATH	0	1265	Probable mediator of RNA polymerase II transcription subunit 37c OS=Arabidopsis thaliana OX=3702 GN=MED37C PE=1 SV=1
C08G000190.1	4.479	7.53868	0	0	UP	675	-	-	-	-	GO:0006629(lipid metabolic process)	-	GO:0008970(phospholipase A1 activity)	-	CDY51303.1	0	1154.8	CDY51303.1 BnaCnng20480D [Brassica napus]	F4HXL0|PLIP2_ARATH	0	1004	Phospholipase A1 PLIP2, chloroplastic OS=Arabidopsis thaliana OX=3702 GN=PLIP2 PE=1 SV=1
A05G009220.1	4.4776	0.843894	3.5e-24	1.61e-23	UP	251	-	-	-	-	-	-	-	-	VDC70146.1	2.1e-119	433.7	VDC70146.1 unnamed protein product [Brassica rapa]	-	-	-	-
C05G028100.1	4.47526	0.508249	1.95e-23	8.78e-23	UP	436	KOG1282	0	699	Amino acid transport and metabolism; Posttranslational modification, protein turnover, chaperones	GO:0006508(proteolysis)	-	GO:0004185(serine-type carboxypeptidase activity)	K16296 SCPL-I; serine carboxypeptidase-like clade I [EC:3.4.16.-]	XP_013703506.1	3.3e-266	922.2	XP_013703506.1 serine carboxypeptidase-like 14 isoform X1 [Brassica napus]	Q9C7D2|SCP15_ARATH	0	700	Serine carboxypeptidase-like 15 OS=Arabidopsis thaliana OX=3702 GN=SCPL15 PE=2 SV=2
A01G016230.1	4.47349	4.6795	0	0	UP	150	-	-	-	-	-	-	-	-	VDC75124.1	1.8e-81	307	VDC75124.1 unnamed protein product [Brassica rapa]	-	-	-	-
A04G004180.1	4.47046	0.270993	3.68e-25	1.73e-24	UP	154	KOG1030	2.95e-94	270	General function prediction only	-	-	-	-	XP_009139161.1	5.1e-84	315.5	XP_009139161.1 PREDICTED: elicitor-responsive protein 1-like [Brassica rapa]	Q9M2T2|PP16A_ARATH	1.25e-93	270	16 kDa phloem protein 1 OS=Arabidopsis thaliana OX=3702 GN=PP16-1 PE=1 SV=1
C09G059390.1	4.46453	4.2991	2.69e-287	7.58e-286	UP	209	-	-	-	-	-	-	GO:0016872(intramolecular lyase activity)	K01859 E5.5.1.6; chalcone isomerase [EC:5.5.1.6]	XP_013737847.1	7e-113	411.8	XP_013737847.1 probable chalcone--flavonone isomerase 3 [Brassica napus]	Q8VZW3|CFI3_ARATH	6.3e-132	372	Probable chalcone--flavonone isomerase 3 OS=Arabidopsis thaliana OX=3702 GN=CHI3 PE=1 SV=1
C09G002390.1	4.46239	6.17444	0	0	UP	532	KOG0254	0	1013	General function prediction only	GO:0015749(monosaccharide transmembrane transport),GO:0055085(transmembrane transport)	GO:0016021(integral component of membrane),GO:0016020(membrane)	GO:0015145(monosaccharide transmembrane transporter activity),GO:0015144(carbohydrate transmembrane transporter activity),GO:0022857(transmembrane transporter activity)	K24193 STP; MFS transporter, SP family, sugar:H+ symporter	XP_013612693.1	1.1e-298	1030.4	XP_013612693.1 PREDICTED: sugar transport protein 13 [Brassica oleracea var. oleracea]	Q94AZ2|STP13_ARATH	0	1013	Sugar transport protein 13 OS=Arabidopsis thaliana OX=3702 GN=STP13 PE=1 SV=2
[truncated: 14,828 more rows]

## Sheet: S7
Table S7.Summary of differentially expressed genes in the NTS57 after 24 hours of cold exposure.
[truncated: 22,480 more rows]

[truncated: 2 more sheets: S8, S9]
